# Supplementary material for: Transcriptional regulation of receptor-like protein genes by environmental stresses and hormones and their overexpression activities in Arabidopsis thaliana
Source: J Exp Bot. 2016 Apr 19;67(11):3339–51. doi: 10.1093/jxb/erw152 (PMC4892725; doi:10.1093/jxb/erw152)
Supplement: Supplementary Data [file supp_erw152_supplementary_table_S7.xlsx]

## Sheet: Light
		Source	AtGenExpress (Weigel World AtGenExpress Visulization Tools)
		Arraytype	Affymetrix 25k
		Material	hypocotyl and cotelydons (predominantly)
		Treatment	UV-A	UV-A	UV-A/B	UV-A/B	blue light	blue light	red (pulse)	red (pulse)	red light	red light	far-red light	far-red light	white	white
		Genotype	N/A	N/A	N/A	N/A	N/A	N/A	N/A	N/A	N/A	N/A	N/A	N/A	N/A	N/A
		Time	45 min	240 min	45 min	240 min	45 min	240 min	45 min	240 min	45 min	240 min	45 min	240 min	45 min	240 min
	Gene	Name
	AT1g07390	AtRLP1	-1.01213	-1.0051	-1.02079	-1.01099	-1.00455	-1.01941	1.00097	-1.01201	-1.01785	-1.00073	-1.02175	-1.00942	-1.01472	-1.00883
	AT1g17240	AtRLP2	-1.05144	-1.0932	-1.03133	-1.07993	-1.03302	-1.11444	-1.05069	-1.0891	-1.07162	-1.08327	-1.06346	-1.08945	-1.04381	-1.09153
	AT1g17250	AtRLP3	1.00198	-1.002	-1.0037	-1.0029	1.01046	-1.01004	1.01024	-1.00443	-1.00218	1.00102	-1.01002	-1.00149	-1.00272	-1.0036
	AT1g28340	AtRLP4	1.00211	1.37045	-1.00228	1.2741	-1.01447	1.54754	-1.09282	1.19989	1.03459	1.42221	1.04361	1.4641	1.01583	1.54913
	AT1g34290	AtRLP5	-1.0006	-1.01071	-1.01626	-1.01346	1.02329	-1.02309	1.0123	-1.01295	-1.00518	1.0025	-1.01151	-1.01546	-1.00828	-1.01094
	AT1g45616	AtRLP6	1.00161	-1.01556	-1.02435	-1.01475	1.04524	-1.02659	1.03022	-1.01246	-1.01353	1.00048	-1.02446	-1.01528	-1.00152	-1.01692
	AT1g47890	AtRLP7	-1.0001	-1.01707	-1.01387	-1.01406	1.03161	-1.02179	1.01558	-1.00832	-1.00545	-1.00586	-1.00798	-1.02936	1.0131	-1.01224
	AT1g54480	AtRLP8	1.00586	-1.01746	1.00456	-1.0088	1.0136	-1.0297	1.00882	-1.01061	-1.00176	1.05011	-1.0063	-1.01845	1.00449	-1.01408
	AT1g58190	AtRLP9	1.0016	-1.01062	-1.01647	-1.01386	1.0263	-1.02088	1.01483	-1.01021	-1.00784	1.00377	-1.00898	-1.01426	-1.00427	-1.00621
	AT1g65380	AtRLP10	-1.07576	1.35192	1.54293	1.31035	-1.06323	1.18281	-1.2037	1.61473	-1.02265	1.1351	-1.01426	1.20479	1.05547	1.05744
	AT1g71390	AtRLP11	-1.00648	-1.01512	-1.03641	-1.02324	1.02267	-1.03543	1.00899	-1.0183	-1.02689	-1.0052	-1.0353	-1.02751	-1.02089	-1.01235
	AT1g71400	AtRLP12	-1.37303	1.01467	1.36823	1.35623	-1.23505	1.22186	-1.17144	-1.06006	-1.52991	-1.16966	-1.22667	-1.07363	-1.31932	-1.03176
	AT1g74170	AtRLP13	1.00502	1.05423	-1.01479	-1.03092	1.03194	1.05692	-1.00091	-1.02109	-1.0135	1.01686	1.02613	1.03882	-1.03719	1.00652
	AT1g74180	AtRLP14	1.00188	-1.0068	-1.00703	-1.01023	1.01471	-1.0148	1.01259	-1.00692	-1.00335	-1.00166	-1.00236	-1.00796	-1.00423	-1.00649
	AT1g74190	AtRLP15	-1.01423	-1.02699	-1.05329	-1.03209	1.04615	-1.05088	1.01942	-1.03334	-1.01858	1.01241	-1.0338	-1.03164	-1.01782	-1.02311
	AT1g74200	AtRLP16	1.00203	-1.00612	-1.00659	-1.01038	1.01851	-1.01659	1.01148	-1.00904	-1.00417	-1.00316	-1.00524	-1.00643	-1.00012	-1.00699
	AT1g80080	AtRLP17	-1.00949	1.26049	-1.01025	1.10927	1.00586	1.30389	1.00888	1.03148	-1.01345	1.50128	-1.02162	1.48827	-1.00597	1.50644
	AT2g15040	AtRLP18	-1.00321	-1.026	-1.05785	-1.03901	1.04192	-1.05578	1.0048	-1.02915	-1.02705	1.00541	-1.04107	-1.03718	-1.02255	-1.02816
	AT2g15080	AtRLP19	1.00268	-1.00705	-1.01091	-1.01113	1.01995	-1.01938	1.01551	-1.00683	-1.00378	1.00349	-1.00457	-1.01174	-1.00281	-1.00849
	AT2g25440	AtRLP20	-1.00526	-1.01531	-1.03031	-1.00041	1.04011	-1.03748	1.01577	-1.01732	-1.01543	-1.00332	-1.01934	-1.01338	1.0017	-1.00774
	AT2g25470	AtRLP21	-1.00097	-1.01408	-1.02886	-1.01365	1.04356	-1.03006	1.01105	-1.01205	-1.01964	1.00518	-1.01131	-1.01741	-1.02394	-1.02028
	AT2g32660	AtRLP22	1.02108	-1.02338	-1.05468	-1.03631	-1.00596	-1.0384	-1.0075	-1.03323	-1.05371	-1.0025	-1.03667	-1.04624	-1.01055	-1.03082
	AT2g32680	AtRLP23	-1.00525	-1.02064	-1.02168	-1.02434	1.03877	-1.03074	1.01446	-1.0219	-1.02078	1.0019	-1.02061	-1.02045	-1.01678	-1.01786
	AT2g33020	AtRLP24	1.09555	1.04651	1.01944	1.07708	1.07715	1.01205	1.00078	1.09974	-1.00152	1.034	-1.00767	1.0726	1.05103	1.05313
	AT2g33030	AtRLP25	-1.01948	-1.02164	-1.04559	-1.024	1.03122	-1.04235	1.0122	-1.01971	-1.03268	-1.00316	-1.03703	-1.02661	-1.02233	-1.0174
	AT2g33050	AtRLP26	-1.23942	1.30273	1.06114	1.74302	-1.15483	1.62676	-1.31301	1.04503	-1.12666	1.2509	-1.21808	1.48253	-1.23162	1.53038
	AT2g33080	AtRLP28	-1.0181	1.04327	-1.03421	-1.00916	1.03478	-1.01873	1.01121	1.00715	-1.0376	1.02517	-1.02943	-1.01088	-1.02824	1.01312
	AT3g05360	AtRLP29	1.30334	1.01391	1.401	3.31403	1.15025	1.35257	-1.17006	-1.30993	-1.06602	1.01616	-1.11597	1.09676	1.00478	-1.08085
	AT3g05370	AtRLP30	1.00877	-1.01184	-1.01648	1.04182	1.01989	-1.00531	1.01709	-1.01546	-1.00524	1.0011	-1.0024	-1.01503	1.00288	-1.01411
	AT3g05650	AtRLP31	1.00492	-1.00264	-1.00696	-1.02012	1.03219	-1.0105	1.01374	1.00335	-1.00191	1.00824	-1.00223	-1.00834	1.01651	-1.00149
	AT3g05660	AtRLP32	1.00149	-1.00791	-1.01009	-1.01057	1.01393	-1.01624	1.01095	-1.00737	-1.00516	-1.00093	-1.00617	-1.01073	-1.00569	-1.00708
	AT3g11010	AtRLP33	-1.09593	-1.05442	-1.08628	-1.05921	-1.01657	-1.11452	-1.11469	-1.01056	-1.08962	-1.02398	-1.12709	-1.0781	-1.02927	-1.09424
	AT3g11080	AtRLP34	-1.02535	1.00027	1.14235	1.13696	1.04291	-1.03735	-1.00808	1.00266	-1.0354	1.02682	-1.04632	-1.01919	-1.04338	1.00364
	AT3g23010	AtRLP35	1.00216	-1.00504	-1.01348	-1.00813	1.02244	-1.01422	1.01238	-1.00435	-1.00392	1.00084	-1.00711	-1.01026	-1.00776	-1.00673
	AT3g23110	AtRLP36	1.00083	-1.00974	-1.01096	-1.01181	1.01919	-1.01893	1.01123	-1.00763	-1.00513	-1.00121	-1.00684	-1.01159	-1.00739	-1.00843
	AT3g24900	AtRLP37	-1.00634	-1.02816	-1.01554	1.13222	1.03226	-1.02191	1.01361	-1.01509	1.0458	-1.01158	-1.00979	-1.01417	-1.00576	-1.01808
	AT3g24954	AtRLP39	-1.02016	-1.01218	-1.06626	-1.02547	1.0305	-1.03967	-1.02458	-1.02014	-1.0603	1.01483	-1.03913	-1.01808	-1.05069	-1.00864
	AT3g25010	AtRLP40	1.12192	-1.00572	-1.00669	-1.01307	1.0798	-1.03699	1.04087	1.01386	-1.00891	1.00293	-1.00614	-1.01313	1.04164	-1.01221
	AT3g25020	AtRLP41	-1.0187	-1.00215	1.05801	-1.0658	1.02779	-1.05782	-1.04143	-1.06202	-1.06824	-1.04773	-1.01573	-1.06256	-1.03601	-1.03503
	AT3g28890	AtRLP42	1.06604	-1.04704	1.00193	-1.03536	1.02064	-1.02839	1.00487	-1.01048	-1.01231	1.02265	1.02403	-1.02856	1.02262	-1.01341
	AT3g49750	AtRLP43	-1.02643	-1.02937	1.24503	-1.23242	1.08812	1.04309	1.02965	1.09148	1.16716	1.01837	1.05227	1.07096	1.19939	-1.09808
	AT3g53240	AtRLP44	-1.0589	-1.13159	-1.06422	-1.19339	1.00465	-1.2596	1.07531	-1.11856	-1.06004	-1.15623	-1.03521	-1.34058	1.04291	-1.18364
	AT4g04220	AtRLP45	1.01112	-1.00881	1.18712	1.25838	1.00903	-1.01226	1.00767	1.00279	-1.00286	1.00113	1.01006	-1.01419	-1.00939	-1.00148
	AT4g13810	AtRLP46	1.01611	-1.0229	-1.03195	-1.04842	1.03564	-1.08536	-1.00182	-1.02037	-1.02215	1.01365	1.02085	-1.03601	1.04247	-1.06134
	AT4g13880	AtRLP47	1.00192	-1.02424	-1.03668	-1.03012	1.03734	-1.04313	1.01983	-1.02542	-1.01856	1.00038	-1.02987	-1.03053	-1.01147	-1.02177
	AT4g13900	AtRLP48	1.00082	-1.01064	-1.01383	-1.01169	1.01844	-1.01939	1.01196	-1.0096	-1.00527	1.00061	-1.0081	-1.01211	-1.00779	-1.00891
	AT5g25910	AtRLP49	-1.00675	-1.03162	-1.03281	-1.03174	1.05164	-1.04179	1.03514	-1.02162	-1.02843	-1.00084	-1.02634	-1.03598	-1.02101	-1.02423
	AT5g40170	AtRLP52	1.05326	1.05578	1.48411	1.5673	-1.03383	1.3141	-1.10529	1.16081	-1.16209	1.40818	-1.19786	1.23496	-1.09345	1.28547
	AT5g45770	AtRLP54	-1.01923	-1.00684	-1.03208	-1.00481	1.00472	-1.01564	-1.0165	-1.0182	-1.02993	1.00534	-1.02362	-1.0078	-1.00901	-1.01056
	AT5g49290	AtRLP55	-1.02145	-1.01989	-1.05278	-1.01105	-1.01318	-1.03454	-1.00751	-1.01853	-1.04328	-1.00052	-1.00592	-1.01223	-1.03966	-1.01526
	AT5g65830	AtRLP56	1.02504	1.06708	1.07945	1.0723	1.00716	-1.03188	1.01827	-1.00848	-1.01553	-1.00044	-1.0085	1.05362	-1.05137	1.02127
	AT2g42800	AtRLP57	1.00259	-1.08689	-1.00431	-1.09829	1.02588	-1.11276	1.01189	-1.043	1.00374	-1.10745	-1.004	-1.15041	1.04027	-1.1296
			Fold Changes
	4.80461		greater than 3.0
	2.05123		between 2.0 and 3.0
	1.53924		between 1.5 and 2.0
	-1.80569		between -2.0 and -1.5
	-2.14462		between -3.0 and -2.0
	-13.749		less than 3.0
