# Supplementary material for: Transcriptional regulation of receptor-like protein genes by environmental stresses and hormones and their overexpression activities in Arabidopsis thaliana
Source: J Exp Bot. 2016 Apr 19;67(11):3339–51. doi: 10.1093/jxb/erw152 (PMC4892725; doi:10.1093/jxb/erw152)
Supplement: Supplementary Data [file supp_erw152_supplementary_table_S6.xlsx]

## Sheet: Hormones
		Source	AtGenExpress (Weigel World AtGenExpress Visulization Tools)
		Arraytype	Affymetrix 25k
		Treatment	ABA			ACC			BL			GA			IAA			MJ			zeatin			salicylic acid
		Concentration	10μM			10μM			10nM			1μM			1μM			1μM			1μM			10μM
		Material	seedling	seedling	seedling	seedling	seedling	seedling	seedling	seedling	seedling	seedling	seedling	seedling	seedling	seedling	seedling	seedling	seedling	seedling	seedling	seedling	seedling	seedling
		Genotype	Col	Col	Col	Col	Col	Col	Col	Col	Col	Col	Col	Col	Col	Col	Col	Col	Col	Col	Col	Col	Col	Col
		Time	0.5 h	1 h	3 h	0.5 h	1 h	3 h	0.5 h	1 h	3 h	0.5 h	1 h	3 h	0.5 h	1 h	3 h	0.5 h	1 h	3 h	0.5 h	1 h	3 h	3 h
	Gene
	AT1g07390	AtRLP1	-0.407288	0.117748	-1.4907	-0.489883	-0.306743	1.41462	-1.30266	-1.27474	-1.96383	-0.452385	-0.0486256	-0.845018	-0.634382	-0.373321	1.70551	-0.549491	-0.81418	-2.45142	-0.599675	-0.953575	-1.18494	0.568573
	AT1g17240	AtRLP2	-0.849984	0.0197842	-0.0156844	-0.832547	0.0134154	0.0149266	-0.780456	0.0167401	0.0962665	-0.786477	-0.0432089	0.011426	-0.905631	-0.00613939	0.482833	-0.867674	0.0436789	0.379555	-0.895937	-0.0356536	0.152237	0.269747
	AT1g17250	AtRLP3	-1.06211	-0.148559	-0.765223	0.200485	-0.337718	-0.686598	-1.03041	-0.761357	0.278001	0.0223256	-0.587074	-0.620699	-0.425763	-0.17739	-0.193277	-1.0404	-0.726503	-0.486794	-0.500172	0.264421	-0.696199	0.238802
	AT1g28340	AtRLP4	0.0450995	0.10956	0.00308385	-0.168706	0.133862	-0.153112	-0.153818	-0.0287456	-0.0232285	0.0920765	0.113766	-0.0238104	-0.0256258	0.0747248	-0.185112	-0.0834222	-0.18299	-0.429766	-0.0486927	0.177892	-0.0217818	0.039002
	AT1g34290	AtRLP5	0.0674381	0.0517261	-0.0893486	0.0959955	0.0441324	-0.0143641	0.167112	-0.00242536	-0.00982298	0.0264493	-0.0815489	-0.0401358	-0.025129	-0.0224617	-0.0370857	0.045736	0.0358994	-0.0521641	-0.0226424	-0.0471112	-0.0698657	-0.0237243
	AT1g45616	AtRLP6	0.0991298	-0.0444166	-0.0693668	0.129926	-0.00471564	0.0691245	0.361721	-0.0748223	0.0767868	0.0656828	-0.143916	0.0252839	0.0301232	0.398899	-0.00932247	0.0905181	-0.0477689	0.00489864	0.00661681	-0.138392	0.0274485	-0.0853818
	AT1g47890	AtRLP7	0.0522298	-0.129126	-1.02557	0.0787932	-0.0312057	-1.27259	0.181355	-0.139335	-1.26627	0.0349793	-0.209965	-1.33691	-0.0306055	-0.13241	-1.35614	0.102528	-0.117343	-1.355	-0.0192847	-0.194225	-1.36991	1.15452
	AT1g54480	AtRLP8	0.0349729	0.00108135	0.0146311	0.159728	0.037469	0.175738	0.124487	0.0934305	0.115096	-0.0652481	-0.163492	0.0349693	-0.0755154	-0.063556	0.0229329	0.0237177	0.0274933	0.0845948	-0.0909886	-0.0662563	0.0364291	0.598562
	AT1g58190	AtRLP9	0.0692773	0.0251428	-0.0761253	0.073427	0.0486876	0.00584641	0.145694	0.0330444	0.0316791	0.0193886	-0.01582	-0.0209741	-0.00265198	-0.0059204	-0.0153318	0.0621312	0.0275146	-0.0226549	-0.0214557	-0.0554337	-0.0395717	-0.125331
	AT1g65380	AtRLP10	-1.49747	0.0765774	-2.99563	-0.761251	-0.633358	-0.931079	-0.0243718	-0.579471	-0.930235	0.138047	-0.385327	-1.66935	-0.460855	-0.280085	-0.189314	-0.879447	-0.786988	-1.4933	0.254903	-0.411986	-0.347337	0.326485
	AT1g71390	AtRLP11	0.0932618	-0.0161619	-0.0109518	0.207211	0.00951762	0.0626415	0.547657	0.0308204	0.117423	0.0507484	-0.0812472	0.0938211	-0.0168091	0.822084	0.00450114	0.145668	0.0286479	0.0509471	-0.0221626	-0.089274	0.216829	0.34746
	AT1g71400	AtRLP12	-1.09863	-1.54671	-2.96605	-0.561204	-0.473078	-0.135757	-0.877739	-0.665656	-0.868609	-0.3582	0.305631	-0.405772	0.480937	0.960062	0.897581	-1.67949	-0.310787	-0.378156	-0.353734	0.196639	-0.792824	0.90028
	AT1g74170	AtRLP13	-0.669903	-0.130195	-0.135447	-0.74939	-0.158485	0.411696	-0.682854	0.363156	0.0487953	-0.25924	-0.100409	0.116715	-0.753322	0.381338	0.841885	-0.562697	0.0402143	0.0354139	-0.789624	0.453857	-0.0990863	0.959774
	AT1g74180	AtRLP14	0.0263247	-0.0514803	-0.0154339	0.0348399	-0.0253705	0.0167318	0.0815015	-0.060744	0.0213551	0.221701	-0.101134	0.0197208	-0.011436	-0.0778534	0.00403048	0.12323	-0.0371832	0.0102341	-0.00773584	-0.0856449	0.0393862	0.000981092
	AT1g74190	AtRLP15	0.228033	0.00357328	-0.04324	0.33761	0.191196	0.268525	0.570448	-0.0287564	0.21068	0.0766317	-0.337858	0.34372	-0.0650211	-0.0871034	0.0650675	0.13792	0.0695913	0.148507	-0.0895287	-0.248858	0.172792	-0.136622
	AT1g74200	AtRLP16	0.0543727	-0.0611154	-0.0614943	0.299317	-0.129056	-0.0154524	0.577482	-0.14129	0.0375914	0.0297611	-0.185069	0.447456	-0.00524648	-0.168007	0.014854	0.10469	-0.149436	0.222529	-0.00825912	0.70571	0.178549	0.365813
	AT1g80080	AtRLP17	-0.875763	0.337752	1.02923	-1.42662	-0.285478	0.299703	-1.10037	2.42369	0.396182	0.412294	0.4379	-0.0297121	0.397526	2.0207	0.0788956	-1.43098	-0.410416	0.73961	-0.478728	1.23586	0.288594	-4.76642
	AT2g15040	AtRLP18	0.205961	-0.0837843	-0.100109	0.289945	-0.0608539	0.256808	0.658295	-0.201513	0.271625	0.108963	-0.369923	0.0475744	0.0129246	-0.159039	0.060099	0.131949	-0.122976	0.0483603	-0.0208403	-0.36378	0.106178	-0.096588
	AT2g15080	AtRLP19	-1.40833	-0.597832	-1.08461	-0.273679	-0.754443	-0.0144088	-1.08249	-1.66897	-0.903897	0.00832004	0.200891	-0.702866	-1.02938	-1.0022	-0.996592	-0.991763	-0.0333703	-0.0364397	-0.0797205	-1.06208	-0.999655	0.858209
	AT2g25440	AtRLP20	0.109049	-0.0480622	-0.657704	0.15368	0.771628	-0.259495	0.559025	0.42858	-0.159492	0.0379399	-0.197911	-0.102626	0.02304	0.684374	-0.548104	0.0675551	0.477814	-0.549042	0.0137664	-0.14267	-0.515684	0.0169181
	AT2g25470	AtRLP21	1.25221	1.08767	-0.808511	0.456544	-0.542592	0.846218	-0.315458	-0.901406	0.232745	-0.252753	0.177771	-0.58523	-0.83614	-0.902293	1.73769	0.291841	0.921648	-0.771929	-0.985744	-1.00736	-0.265861	1.49555
	AT2g32660	AtRLP22	0.357449	-0.0941885	-0.294102	0.0780754	0.0732056	-0.139894	0.205809	0.201443	0.283832	0.102114	-0.0374096	-0.193027	-0.0674209	0.83272	0.317667	0.307337	2.09051	0.949101	-0.211827	0.00163612	-0.15532	-0.0908359
	AT2g32680	AtRLP23	0.579146	0.240304	1.23736	0.59667	0.170568	0.96399	0.182838	0.612545	2.62474	0.330805	-0.0850923	-0.267334	-0.638257	0.0536076	2.28448	-0.649706	0.485329	-1.09636	1.34098	1.69754	1.25569	0.992454
	AT2g33020	AtRLP24	0.187049	0.0451318	-0.157162	0.433449	0.190355	0.0231852	0.875397	0.0133069	0.0884145	0.153866	-0.0760822	0.0276362	-0.130033	0.000165835	-0.202512	0.211309	0.113837	0.00677024	0.104529	-0.146343	0.092889	-0.0651492
	AT2g33030	AtRLP25	0.11322	-0.201608	0.666495	1.68958	-0.143042	0.0969009	0.367399	-0.227299	0.137769	0.0789235	-0.344377	0.742319	-0.0228793	-0.200105	0.0323249	0.707662	-0.182718	0.0296694	-0.0152495	-0.31706	0.0800543	-0.0541595
	AT2g33050	AtRLP26	-0.425456	-0.121532	-1.69366	-0.210451	0.0502253	-0.0473541	-0.391735	-0.533588	-1.0439	-0.238742	0.246787	-0.179356	-0.410102	-0.400892	-1.45759	-0.568345	-0.186234	-1.06697	-0.132124	-0.00735759	-0.294703	0.399834
	AT2g33080	AtRLP28	0.144643	-0.139407	0.0133066	0.436078	-0.100904	0.0742379	0.403441	-0.139273	0.0773439	0.0755688	0.061974	0.190252	0.0244593	-0.140499	0.0683492	0.820125	-0.128901	0.0103488	0.0858461	-0.190332	0.196203	0.266786
	AT2g42800	AtRLP29	0.0353278	0.0144293	0.0017332	0.0526589	0.0401963	0.0508141	0.104304	0.0221141	0.0429075	0.00791013	-0.0384704	-0.00518406	0.0513248	0.020597	0.281968	0.268739	0.24662	0.107085	-0.0364463	-0.0152257	0.0160777	0.0482699
	AT3g05360	AtRLP30	-0.234044	-0.365995	1.16164	0.180117	-1.28911	-0.100462	0.0860953	-0.917199	-0.887272	0.115091	-0.703549	-0.11548	0.483577	-0.303789	1.73718	-0.178335	-0.522816	-0.827931	0.108822	-0.363725	-0.305608	1.94864
	AT3g05370	AtRLP31	-0.272672	-0.296541	-0.502993	0.181337	0.0157466	0.146419	-0.156914	-0.0348399	-0.0331327	0.170949	-0.258172	-0.198987	-0.384668	-0.0936353	0.0316044	-0.13818	-0.0180125	-0.0972494	-0.887241	-0.0238906	-0.239476	0.689754
	AT3g05650	AtRLP32	0.357159	2.27494	4.0204	-0.0832533	0.523151	-0.282127	-0.419888	-0.14325	0.311155	-0.547135	0.15695	0.11798	0.568576	0.368782	0.458341	-0.921119	-0.103039	0.451257	0.383442	-0.137268	-0.129154	1.21676
	AT3g05660	AtRLP33	-1.65732	1.25217	2.73671	-2.15902	-0.691995	-0.348296	-1.84543	-0.953677	-2.58649	-0.570732	1.27646	-2.65258	-0.622781	-0.43657	0.993498	-1.49948	-1.58484	-2.88611	0.0144095	-1.6248	-1.90538	2.74833
	AT3g11010	AtRLP34	0.339664	0.56041	-0.399023	0.591366	0.794715	0.310706	1.28971	1.9012	1.44851	0.624908	0.346066	0.93962	-0.136272	0.398365	0.677112	0.0557573	0.676558	-0.313142	0.331912	-0.423559	0.418236	3.94485
	AT3g11080	AtRLP35	0.313276	0.00679891	0.0833035	0.610588	0.124855	0.311824	0.738847	-0.123011	0.322819	0.218727	-0.555094	0.343435	0.0980587	-0.0916642	0.249829	0.447208	0.0435859	0.182806	0.113425	-0.398359	0.338346	0.0882528
	AT3g23010	AtRLP36	0.0425496	-0.0543759	-0.0329785	0.0633832	-0.0231285	0.0303719	0.109553	-0.0722416	0.0332565	0.013535	-0.123389	0.0173398	-0.00777942	-0.0763444	-0.00686949	0.0278225	-0.0504997	0.00286303	-0.00825096	-0.1036	0.0129009	0.0467033
	AT3g23110	AtRLP37	-1.15654	1.92723	-0.685166	-1.01493	0.0875012	-0.0697311	0.0684475	2.10616	1.31148	-0.22412	1.27314	-0.692485	-0.235237	1.02578	-0.235684	-1.41845	-0.0331242	-0.829544	-0.177345	0.778217	-0.770365	3.6405
	AT3g24900	AtRLP39	0.151268	-0.210609	-0.776496	0.967745	0.55938	-0.484965	0.875476	0.198799	-0.661327	0.862152	0.139989	-0.380462	0.0607628	-0.125432	1.05464	0.531194	0.597822	-0.298696	0.0849398	0.787168	0.839488	1.0217
	AT3g24954	AtRLP40	-0.0206002	0.0202947	-0.0841736	0.340555	0.109758	0.0435075	0.613915	-0.0078864	0.0628701	-0.0713145	0.779446	0.00904503	-0.230684	-0.0233775	-0.0112686	-0.055732	0.197552	0.276423	-0.28924	-0.169088	0.208531	-0.0476797
	AT3g25010	AtRLP41	0.942566	1.69365	-0.516563	0.53731	0.329346	-0.0402714	0.934033	2.01305	0.568465	0.731767	-0.16715	0.71951	0.655201	0.392841	0.688264	0.38354	1.15444	-0.765244	-0.569443	-0.0388787	0.916063	0.234462
	AT3g25020	AtRLP42	0.664015	-0.996336	-0.701203	0.401849	0.302157	0.0685017	0.755931	0.815833	0.300817	0.256116	0.507573	-0.0400651	-1.22481	-0.199617	0.588275	0.617738	1.02581	-0.678755	-0.0351477	-0.165749	-0.00470479	0.927971
	AT3g28890	AtRLP43	0.122452	-0.246299	-0.183565	0.307225	-0.113548	0.209196	0.759653	-0.302248	0.27209	0.0443599	-0.716484	-0.294466	-0.0712099	-0.360153	0.0304336	-0.0308933	-0.197605	0.00822833	-0.088174	-0.371623	0.266774	0.0348863
	AT3g49750	AtRLP44	0.805797	0.152922	-0.417436	0.847954	0.0709351	-0.110898	0.652336	0.807619	0.478534	0.0774413	-0.0727554	0.449925	0.41932	0.647281	0.138826	-0.0641979	-0.137668	-0.43144	0.542814	0.547801	0.733498	0.769531
	AT3g53240	AtRLP45	0.17795	-0.872889	0.034701	0.0959323	0.0765899	0.383483	-0.00897983	-0.539926	0.185663	-0.0198064	0.10075	0.256734	-0.0457217	-0.298011	0.168486	-0.221454	-0.0167197	0.309527	0.0816504	-0.138648	0.0848426	-0.550812
	AT4g04220	AtRLP46	-0.0162364	-0.431303	-2.22748	0.410435	-1.20128	-0.0278105	0.564217	-0.810644	-0.340024	0.576122	-0.0531995	-0.583276	1.81016	-0.744364	0.823049	-0.0851627	0.770127	-2.34922	0.921969	-0.527475	-1.12668	1.72042
	AT4g13810	AtRLP47	0.338373	-0.0897497	-0.0217548	0.266567	-0.0274505	0.0389907	0.45962	-0.151056	0.10997	0.170354	-0.352558	0.117027	-0.0453542	-0.154561	0.0375209	0.252421	-0.00912843	0.0172021	-0.699146	-0.186945	-0.0490232	0.903912
	AT4g13880	AtRLP48	0.129573	-0.0128505	-0.0253052	0.174475	0.0364958	0.129879	0.348048	-0.0775069	0.140465	0.0628807	-0.244061	0.0658173	-0.0498043	-0.051804	0.042836	0.0863405	-0.0169081	0.0604844	-0.0468918	-0.18169	0.0452296	0.0429855
	AT4g13900	AtRLP49	0.0652697	-0.497855	0.808264	0.0714228	-0.449813	0.0136909	0.13541	-0.0362891	0.0748274	0.0348378	-0.582083	-0.00411611	-0.0192781	-0.285312	0.259666	0.0471802	-0.458612	0.0121469	-0.0290669	-0.569298	0.00621824	0.603556
	AT5g25910	AtRLP52	0.10863	0.0212331	-0.140776	0.182385	0.11209	0.103598	0.262828	-0.0331201	0.0750503	0.0509731	-0.172773	-0.0647763	-0.0440715	-0.0208966	-0.00611307	0.0687362	0.0147127	-0.0741753	-0.0490757	-0.13244	0.0471969	-0.0592904
	AT5g40170	AtRLP54	-0.294288	-0.287488	-0.170469	-0.583361	-0.726515	-0.0265123	-0.48178	-0.70986	-1.13483	-0.10496	0.201893	-0.111721	-0.378562	-0.0562502	-0.0796895	-0.456453	-0.420222	-0.19715	-0.270144	-0.158023	-1.24512	0.783885
	AT5g45770	AtRLP55	0.0101429	-0.039175	-0.00213435	0.0709534	-0.0255787	0.040086	0.136917	-0.0319755	0.0370323	0.0346752	-0.175725	0.0302913	0.00221383	-0.095652	0.0225927	0.0466934	-0.0296042	0.00660273	-0.0474256	-0.0798577	0.0237346	0.0309822
	AT5g49290	AtRLP56	0.113478	-0.0132133	-0.0842381	0.138723	0.0744134	0.208038	0.321435	-0.0160845	0.0811419	0.089915	-0.210235	0.0570342	-0.107535	-0.044409	-0.00379224	0.0695088	0.0456779	0.462535	-0.00801027	-0.110355	0.119066	0.149959
	AT5g65830	AtRLP57	-0.222231	0.278603	-0.454798	-0.86639	0.413664	0.530556	-0.286704	0.456554	-0.0233302	-0.985001	0.119893	0.143991	-0.879352	0.576352	0.535743	-0.658269	0.112395	0.221679	-0.302816	0.0382354	-0.268671	0.614615
	greater than 3.0
	between 2.0 and 3.0
	between 1.5 and 2.0
	between 1 and 1.5
	between -1 and -1.5
	between -1.5 and -2.0
	between -2.0 and -3.0
	less than -3.0
