# Supplementary material for: Transcriptional regulation of receptor-like protein genes by environmental stresses and hormones and their overexpression activities in Arabidopsis thaliana
Source: J Exp Bot. 2016 Apr 19;67(11):3339–51. doi: 10.1093/jxb/erw152 (PMC4892725; doi:10.1093/jxb/erw152)
Supplement: Supplementary Data [file supp_erw152_supplementary_table_S8.xlsx]

## Sheet: Sheet1
Table S8. A list of primers used in the overexpression study.
Gene	Accession Number	PCR primers				Remarks
		Forward		Reverse
		Name	Sequence	Name	Sequence
AtRLP1	AT1G07390					Uncloned
AtRLP2	AT1G17240	OEAtRLP2-F	5’-GGGGACAAGTTTGTACAAAAAAGCAGGCTTCATGAGATCCAAAGCCAAAGGTC	OEAtRLP2-R	5’-GGGGACCACTTTGTACAAGAAAGCTGGGTCTCACCAGGCACGCACCACT
AtRLP3	AT1G17250	OEAtRLP3-F	5’-GGGGACAAGTTTGTACAAAAAAGCAGGCTTCATGACTAATGAGGGGAGATT	OEAtRLP3-R	5’-GGGGACCACTTTGTACAAGAAAGCTGGGTCTTACTTACTAATGAAAGCATCG
AtRLP4	AT1G28340	OEAtRLP4-F	5’-GGGGACAAGTTTGTACAAAAAAGCAGGCTTCATGATGCTTCGATTTATCCTAGC	OEAtRLP4-R	5’-GGGGACCACTTTGTACAAGAAAGCTGGGTCTCAAGACAACAAGCTCGGTC
AtRLP5	AT1G34290	OEAtRLP5-F	5’-GGGGACAAGTTTGTACAAAAAAGCAGGCTTCATGATCAACTATCGACATATAGT	OEAtRLP5-R	5’-GGGGACCACTTTGTACAAGAAAGCTGGGTCCTACATGTAGGGTAAATGAGG
AtRLP6	AT1G45616	OEAtRLP6-F	5’-GGGGACAAGTTTGTACAAAAAAGCAGGCTTCATGACAGGCTTATACTCATCA	OEAtRLP6-R	5’-GGGGACCACTTTGTACAAGAAAGCTGGGTCCTAACGAGTTCTCGTGCTC
AtRLP7	AT1G47890	OEAtRLP7-F	5’-GGGGACAAGTTTGTACAAAAAAGCAGGCTTCATGGAACTTTATGTTTTCTTTAT	OEAtRLP7-R	5’-GGGGACCACTTTGTACAAGAAAGCTGGGTCTTAACGAGTTCTGGTGTTCT
AtRLP8						Uncloned
AtRLP9	AT1G58190	OEAtRLP9-F	5’-GGGGACAAGTTTGTACAAAAAAGCAGGCTTCATGTTGATATTCACTATACCGC	OEAtRLP9-R	5’-GGGGACCACTTTGTACAAGAAAGCTGGGTCTCAAACACACTTGAAAAGACTG
AtRLP10	AT1G65380	OEAtRLP10-F	5’-GGGGACAAGTTTGTACAAAAAAGCAGGCTTCATGATAAAGATTGCAGATTTC	OEAtRLP10-R	5’-GGGGACCACTTTGTACAAGAAAGCTGGGTCTTAAGCTTTGGTCTGAAGAAT
AtRLP11	AT1G71390	OEAtRLP11-F	5’-GGGGACAAGTTTGTACAAAAAAGCAGGCTTCATGACTCGAAGCCATTGTTA	OEAtRLP11-R	5’-GGGGACCACTTTGTACAAGAAAGCTGGGTCTTAACGAGCACTTGTGGTTAC
AtRLP12	AT1G71400	OEAtRLP12-F	5’-GGGGACAAGTTTGTACAAAAAAGCAGGCTTCATGATGATCCGAAGCCATCGT	OEAtRLP12-R	5’-GGGGACCACTTTGTACAAGAAAGCTGGGTCTTAAAGAGAACACTTCACACT
AtRLP13	AT1G74170	OEAtRLP13-F	5’-GGGGACAAGTTTGTACAAAAAAGCAGGCTTCATGGGGGTTGAGTGCAATC	OEAtRLP13-R	5’-GGGGACCACTTTGTACAAGAAAGCTGGGTCTTATGTTCTGGTTTTGTGAAACAA
AtRLP14	AT1G74180	OEAtRLP14-F	5’-GGGGACAAGTTTGTACAAAAAAGCAGGCTTCATGGAAAGGAAGGTGTTCTC	OEAtRLP14-R	5’-GGGGACCACTTTGTACAAGAAAGCTGGGTCTCAAGAAAACATACTTTTCCCA
AtRLP15	AT1G74190					Uncloned
AtRLP16	AT1G74200	OEAtRLP16-F	5’-GGGGACAAGTTTGTACAAAAAAGCAGGCTTCATGAATCTAACGACTAATGGT	OEAtRLP16-R	5’-GGGGACCACTTTGTACAAGAAAGCTGGGTCTTAACTCATAATCGATAGCAA
AtRLP17	AT1G80080	OEAtRLP17-F	5’-GGGGACAAGTTTGTACAAAAAAGCAGGCTTCATGGCACGATATGAATTC	OEAtRLP17-R	5’-GGGGACCACTTTGTACAAGAAAGCTGGGTCCTAACTAGATATTAGCATAAAAAT
AtRLP18	AT2G15040					Pseudogene
AtRLP19	AT2G15080	OEAtRLP19-F	5’-GGGGACAAGTTTGTACAAAAAAGCAGGCTTCATGATGAAAGGCTATATTACTC	OEAtRLP19-R	5’-GGGGACCACTTTGTACAAGAAAGCTGGGTCCTAATGAGTTATGGTGCCTA
AtRLP20	AT2G25440	OEAtRLP20-F	5’-GGGGACAAGTTTGTACAAAAAAGCAGGCTTCATGAAGACTATGTCCAAATCG	OEAtRLP20-R	5’-GGGGACCACTTTGTACAAGAAAGCTGGGTCCTAGTTTCTGCGCTTATTCG
AtRLP21	AT2G25470					Uncloned
AtRLP22	AT2G32660	OEAtRLP22-F	5’-GGGGACAAGTTTGTACAAAAAAGCAGGCTTCATGCCTTTCTTGTCTTATCTTG	OEAtRLP22-R	5’-GGGGACCACTTTGTACAAGAAAGCTGGGTCCTAAGGGTGTCTGATGCCTC
AtRLP23	AT2G32680	OEAtRLP23-F	5’-GGGGACAAGTTTGTACAAAAAAGCAGGCTTCATGTCAAAGGCGCTTTTG	OEAtRLP23-R	5’-GGGGACCACTTTGTACAAGAAAGCTGGGTCCTAACGCTTTCTGCGTTTAT
AtRLP24	AT2G33020	OEAtRLP24-F	5’-GGGGACAAGTTTGTACAAAAAAGCAGGCTTCATGAAGACCGTGTTTAAATCGC	OEAtRLP24-R	5’-GGGGACCACTTTGTACAAGAAAGCTGGGTCTCAGAAGCCAATAATTTTGACG
AtRLP25	AT2G33030	OEAtRLP25-F	5’-GGGGACAAGTTTGTACAAAAAAGCAGGCTTCATGATATACACTAAGAATGCTTACG	OEAtRLP25-R	5’-GGGGACCACTTTGTACAAGAAAGCTGGGTCTTAATGGTTTCTACGCTTATTAG
AtRLP26	AT2G33050	OEAtRLP26-F	5’-GGGGACAAGTTTGTACAAAAAAGCAGGCTTCATGCGTTTGCATTTTTGC	OEAtRLP26-R	5’-GGGGACCACTTTGTACAAGAAAGCTGGGTCTCATATCACTTCTTCTTCTACAGTATC
AtRLP27	AT2G33060	OEAtRLP27-F	5’-GGGGACAAGTTTGTACAAAAAAGCAGGCTTCATGTTATTCTTCATAAAAGTTTTCAT	OEAtRLP27-R	5’-GGGGACCACTTTGTACAAGAAAGCTGGGTCTTACATATCACTTTTTTGTTCTACG
AtRLP28	AT2G33080	OEAtRLP28-F	5’-GGGGACAAGTTTGTACAAAAAAGCAGGCTTCATGTCAGGATCACATCTGCG	OEAtRLP28-R	5’-GGGGACCACTTTGTACAAGAAAGCTGGGTCTCAGCACTTGCTCCTGTTCT
AtRLP29	AT2G42800	OEAtRLP29-F	5’-GGGGACAAGTTTGTACAAAAAAGCAGGCTTCATGACGATGAAGAGAGCTTTAC	OEAtRLP29-R	5’-GGGGACCACTTTGTACAAGAAAGCTGGGTCTTAGAGAACCCATCGTTGAT
AtRLP30	AT3G05360	OEAtRLP30-F	5’-GGGGACAAGTTTGTACAAAAAAGCAGGCTTCATGATTCCAAGCCAATCTAATTC	OEAtRLP30-R	5’-GGGGACCACTTTGTACAAGAAAGCTGGGTCTCAACGAGCACTTGTGGTGA
AtRLP31	AT3G05370	OEAtRLP31-F	5’-GGGGACAAGTTTGTACAAAAAAGCAGGCTTCATGATGATTCCAAGCCAATCT	OEAtRLP31-R	5’-GGGGACCACTTTGTACAAGAAAGCTGGGTCTTAATGCTTAGAGGGACGAGC
AtRLP32	AT3G05650	OEAtRLP32-F	5’-GGGGACAAGTTTGTACAAAAAAGCAGGCTTCATGAAAGACTCTTGGAACTC	OEAtRLP32-R	5’-GGGGACCACTTTGTACAAGAAAGCTGGGTCTTATTGCTTTCTCCTCAAT
AtRLP33	AT3G05660	OEAtRLP33-F	5’-GGGGACAAGTTTGTACAAAAAAGCAGGCTTCATGAGTCTCATTCCTATTACTTT	OEAtRLP33-R	5’-GGGGACCACTTTGTACAAGAAAGCTGGGTCTTAGGATTTCTCAGAACGAG
AtRLP34	AT3G11010	OEAtRLP34-F	5’-GGGGACAAGTTTGTACAAAAAAGCAGGCTTCATGGTTGGCATTGAATCTC	OEAtRLP34-R	5’-GGGGACCACTTTGTACAAGAAAGCTGGGTCCTAGTGAGTTGTTGTGTGTCTTT
AtRLP35	AT3G11080	OEAtRLP35-F	5’-GGGGACAAGTTTGTACAAAAAAGCAGGCTTCATGACAGGCTCTTGGAATCC	OEAtRLP35-R	5’-GGGGACCACTTTGTACAAGAAAGCTGGGTCCTAGTGGGTGGTGGTGTTTCT
AtRLP36	AT3G23010	OEAtRLP36-F	5’-GGGGACAAGTTTGTACAAAAAAGCAGGCTTCATGCGTCTTTGGGATAATG	OEAtRLP36-R	5’-GGGGACCACTTTGTACAAGAAAGCTGGGTCCTATGAAGTGAAGATATGTCCG
AtRLP37	AT3G23110	OEAtRLP37-F	5’-GGGGACAAGTTTGTACAAAAAAGCAGGCTTCATGGTTCGAAACCAATCTC	OEAtRLP37-R	5’-GGGGACCACTTTGTACAAGAAAGCTGGGTCTTAAGAAGTACCTATGGTGGTT
AtRLP38	AT3G23120	OEAtRLP38-F	5’-GGGGACAAGTTTGTACAAAAAAGCAGGCTTCATGATTCGAAGCCAATCTTA	OEAtRLP38-R	5’-GGGGACCACTTTGTACAAGAAAGCTGGGTCTTAACGAGCTATAAACCACAAG
AtRLP39	AT3G24900	OEAtRLP39-F	5’-GGGGACAAGTTTGTACAAAAAAGCAGGCTTCATGTCTGAATTGCTTTTCCG	OEAtRLP39-R	5’-GGGGACCACTTTGTACAAGAAAGCTGGGTCTTAATGGTTTCTGCTCTGAAAC
AtRLP40	AT3G24982	OEAtRLP40-F	5’-GGGGACAAGTTTGTACAAAAAAGCAGGCTTCATGCAAAACCACATTCTATC	OEAtRLP40-R	5’-GGGGACCACTTTGTACAAGAAAGCTGGGTCTTAACAGTTTCTGCTCTTAATTA
AtRLP41	AT3G25010	OEAtRLP41-F	5’-GGGGACAAGTTTGTACAAAAAAGCAGGCTTCATGTCTGAATTGCTTCTCCG	OEAtRLP41-R	5’-GGGGACCACTTTGTACAAGAAAGCTGGGTCTTAACGGTTTCTGCTCTTAATC
AtRLP42	AT3G25020	OEAtRLP42-F	5’-GGGGACAAGTTTGTACAAAAAAGCAGGCTTCATGTCTAAATCGCTTTTGC	OEAtRLP42-R	5’-GGGGACCACTTTGTACAAGAAAGCTGGGTCTTAATACTCAAAACCAAAAAAA
AtRLP43	AT3G28890	OEAtRLP43-F	5’-GGGGACAAGTTTGTACAAAAAAGCAGGCTTCATGAAAGGCTTTTGGAACTC	OEAtRLP43-R	5’-GGGGACCACTTTGTACAAGAAAGCTGGGTCCTAGTGAGTTGTTGTGGTGCT
AtRLP44	AT3G49750	OEAtRLP44-F	5’-GGGGACAAGTTTGTACAAAAAAGCAGGCTTCATGACAAGGAGTCACCGG	OEAtRLP44-R	5’-GGGGACCACTTTGTACAAGAAAGCTGGGTCTTAGTAATCAGGCATAGATTGAC
AtRLP45	AT3G53240	OEAtRLP45-F	5’-GGGGACAAGTTTGTACAAAAAAGCAGGCTTCATGAGTAGTGATCGGTCTTGT	OEAtRLP45-R	5’-GGGGACCACTTTGTACAAGAAAGCTGGGTCCTAGATAACTCCCAGTACATCTT
AtRLP46	AT4G04220	OEAtRLP46-F	5’-GGGGACAAGTTTGTACAAAAAAGCAGGCTTCATGTCGAAGCAATGTCT	OEAtRLP46-R	5’-GGGGACCACTTTGTACAAGAAAGCTGGGTCTTACTTCCATAACTCATTGT
AtRLP47	AT4G13810	OEAtRLP47-F	5’-GGGGACAAGTTTGTACAAAAAAGCAGGCTTCATGACTGAGAAGTGGAGG	OEAtRLP47-R	5’-GGGGACCACTTTGTACAAGAAAGCTGGGTCTTAAGTAAAGAAGGAAACAA
AtRLP48	AT4G13880	OEAtRLP48-F	5’-GGGGACAAGTTTGTACAAAAAAGCAGGCTTCATGCATTCTTGTAGTGAGAGGA	OEAtRLP48-R	5’-GGGGACCACTTTGTACAAGAAAGCTGGGTCCTATGAAGTGAGAATGTGGGC
AtRLP49	AT4G13900					Pseudogene
AtRLP50	AT4G13920	OEAtRLP50-F	5’-GGGGACAAGTTTGTACAAAAAAGCAGGCTTCATGATAACAATAATATGGAGCTT	OEAtRLP50-R	5’-GGGGACCACTTTGTACAAGAAAGCTGGGTCTCATTTTTTCAGCGGAGA
AtRLP51	AT4G18760	OEAtRLP51-F	5’-GGGGACAAGTTTGTACAAAAAAGCAGGCTTCATGAAACCTCCGTCGTTACCG	OEAtRLP51-R	5’-GGGGACCACTTTGTACAAGAAAGCTGGGTCTCAACCACACCATTTGGCGA
AtRLP52	AT5G25910	OEAtRLP52-F	5’-GGGGACAAGTTTGTACAAAAAAGCAGGCTTCATGACTTTTTTACCCTTACTTTT	OEAtRLP52-R	5’-GGGGACCACTTTGTACAAGAAAGCTGGGTCTTATATTGGTTTAATTCTGCG
AtRLP53	AT5G27060	OEAtRLP53-F	5’-GGGGACAAGTTTGTACAAAAAAGCAGGCTTCATGGAAGGCTTTTGGAACT	OEAtRLP53-R	5’-GGGGACCACTTTGTACAAGAAAGCTGGGTCCTAGTGAGTTGTTTTGTGTCTTTT
AtRLP54	AT5G40170	OEAtRLP54-F	5’-GGGGACAAGTTTGTACAAAAAAGCAGGCTTCATGAAATCGAATTTGGCC	OEAtRLP54-R	5’-GGGGACCACTTTGTACAAGAAAGCTGGGTCTCAAAGTCGAAACAACTTATAGA
AtRLP55	AT5G45770	OEAtRLP55-F	5’-GGGGACAAGTTTGTACAAAAAAGCAGGCTTCATGAAACCGCAGCAACCA	OEAtRLP55-R	5’-GGGGACCACTTTGTACAAGAAAGCTGGGTCTCAAATCAAACGACACCTTTTAG
AtRLP56	AT5G49290	OEAtRLP56-F	5’-GGGGACAAGTTTGTACAAAAAAGCAGGCTTCATGTTACTGTTGGGACATCTAC	OEAtRLP56-R	5’-GGGGACCACTTTGTACAAGAAAGCTGGGTCTTAAGCCAACTTACTTTTCG
AtRLP57	AT5G65830	OEAtRLP57-F	5’-GGGGACAAGTTTGTACAAAAAAGCAGGCTTCATGCCGGTAAATCACCG	OEAtRLP57-R	5’-GGGGACCACTTTGTACAAGAAAGCTGGGTCTTAGTAAACAGGCATGGAGTG
