# Supplementary material for: Transcriptional regulation of receptor-like protein genes by environmental stresses and hormones and their overexpression activities in Arabidopsis thaliana
Source: J Exp Bot. 2016 Apr 19;67(11):3339–51. doi: 10.1093/jxb/erw152 (PMC4892725; doi:10.1093/jxb/erw152)
Supplement: Supplementary Data [file supp_erw152_supplementary_table_S5.xlsx]

## Sheet: Biotic stress
		Source	AtGenExpress (Weigel World AtGenExpress Visulization Tools)
		Arraytype	Affymetrix 25k
		Treatment	Pseudomonas syringae pv. tomato DC3000			Pseudomonas syringae pv. tomato avrRpm1			Pseudomonas syringae pv. tomato DC3000 hrcC-			Pseudomonas syringae pv. phaseolicola			Phytophthora infestans			HrpZ		GST-NPP1		Flg22		LPS		Botrytis cinerea		Erysiphe orontii
		Concertration	108 cfu/ml	108 cfu/ml	108/cfu/ml	108 cfu/ml	108 cfu/ml	108/cfu/ml	108 cfu/ml	108 cfu/ml	108/cfu/ml	108 cfu/ml	108 cfu/ml	108/cfu/ml	106 Phytophthora infestans spores/ml			10 μM		1 μM		1 μM		100 μM/ml
		Material	leaf	leaf	leaf	leaf	leaf	leaf	leaf	leaf	leaf	leaf	leaf	leaf	leaf	leaf	leaf	leaf	leaf	leaf	leaf	leaf	leaf	leaf	leaf	Leaf	Leaf	Leaf	Leaf	Leaf	Leaf	Leaf		Leaf
		Genotype	N/A	N/A	N/A	N/A	N/A	N/A	N/A	N/A	N/A	N/A	N/A	N/A	N/A	N/A	N/A	N/A	N/A	N/A	N/A	N/A	N/A	N/A	N/A	WT Col-0	WT Col-0	WT Col-0	WT Col-0	WT Col-0	WT Col-0	WT Col-0	WT Col-0	WT Col-0	WT Col-0
		Time	2 h	6 h	24 h	2 h	6 h	24 h	2 h	6 h	24 h	2 h	6 h	24 h	6 h	12 h	24 h	1 h	4 h	1 h	4 h	1 h	4 h	1 h	4 h	18h	48h	6h	12h	18h	24h	48h	72h	96h	120h
	Gene	Name
	AT1g07390	AtRLP1	1.2799	-1.56775	-0.283472	1.13451	-0.535055	-0.0901355	1.54253	0.709657	1.57476	1.67835	0.00990291	0.733184	0.352673	0.14915	-0.0125871	-0.0953499	0.491179	0.248707	-0.514221	0.0160672	1.29304	-0.338734	0.324797	-0.3	-0.2	0	-0.1	0.1	0	0	0	0	0.5
	AT1g17240	AtRLP2	0.0998299	-0.19207	0.538721	0.797902	0.262684	0.997193	-0.048426	-0.171306	0.392009	0.446485	1.36893	0.786081	-0.542143	0.304318	0.323728	0.328735	1.05316	0.279823	0.63278	0.173414	0.299574	0.134854	0.124432	0	0.4	-0.1	0.1	0	0.4	0.2	0	0.2	0
	AT1g17250	AtRLP3	-0.122844	-0.0277448	-0.450589	-0.312395	-0.184087	-0.0374659	-0.139822	0.0102504	0.817109	-0.0352081	0.0274886	0.635019	0.478157	0.862795	1.97471	0.0204002	-0.133603	0.28494	-0.104318	0.0176578	-0.314887	0.0680598	-0.179182	0	0.3	-0.3	-0.1	-0.3	0	0.2	0.4	0.4	0.8
	AT1g28340	AtRLP4	-0.0433925	-0.661938	-0.0670965	-0.475619	-0.661481	0.165843	0.320941	-0.10748	0.276331	0.0276758	-0.108536	0.087691	-0.774218	-0.316927	-0.269191	0.011008	-0.185069	-0.039786	-0.219303	0.0691444	-0.167064	0.0662993	-0.0427069	-0.1	-0.1	0	0	0.1	0.2	0.2	0	0	0
	AT1g34290	AtRLP5	0.0635964	0.024924	-0.105484	-0.0726694	0.0085453	-0.16895	-0.0394123	0.00740884	-0.0835207	-0.0666806	0.0655305	-0.121415	0.00134684	-0.0655267	-0.12032	0.140999	0.00632442	0.00607574	0.071538	0.0186802	0.0507774	-0.00423734	0.028515	-0.9	0.2	-0.5	-0.7	-1.4	0.4	-0.1	-0.1	-0.1	0.8
	AT1g45616	AtRLP6	0.292205	-0.743438	0.0388769	-0.848042	-0.906551	1.43049	-0.694406	-0.453955	1.15161	-0.230601	0.0145989	1.21109	-0.871219	0.702801	0.0446823	-1.31209	-0.0914817	-0.993089	-1.0126	-1.3235	1.4749	0.368933	0.0201041	0.3	-0.7	-0.1	0.4	-0.2	-0.8	-0.5	0.2	-1.2	-0.1
	AT1g47890	AtRLP7	0.148108	-0.109035	-0.17312	0.373057	0.0712771	1.74591	0.0385165	-0.136468	0.738104	0.0820517	2.04736	3.12941	0.256202	0.00122907	0.264885	0.0699233	0.959978	0.033726	1.88054	0.0508486	0.188775	0.367186	0.078017	0.6	1.4	-0.2	0.2	-0.2	0.2	0.2	0.6	1.2	2
	AT1g54480	AtRLP8	-0.269527	-0.0457939	-0.210219	-0.345655	-0.146063	-0.203909	-0.0959326	-0.115845	-0.0799939	-0.472526	0.00630404	-0.300461	-0.00234763	-0.1679	-0.2222	0.0422021	0.110934	0.017726	0.0530587	0.00125103	-0.212246	-0.0189886	-0.0893607	0.1	0	0.7	0.5	0.1	0	-0.2	0.3	0.1	0.4
	AT1g58190	AtRLP9	-0.0480415	-0.0357854	-0.071099	-0.0199596	-0.0137543	-0.157903	-0.0179453	0.0233429	-0.0570287	-0.057605	0.0210407	0.139943	0.045292	0.0406804	-0.0713795	0.111478	-0.0277343	0.0219976	0.0558643	0.0604736	0.0279504	0.000620114	0.147529	-0.4	0.3	-1.7	1.2	0.1	0.4	-0.3	1.4	0.3	-0.8
	AT1g65380	AtRLP10	0.139324	-0.819849	-2.33219	0.319217	-1.26567	-0.926037	-0.345126	-0.0387571	-0.34205	-0.206604	-1.11378	-0.587499	-1.98671	-0.105183	0.0499316	0.184878	-0.94112	0.479643	-1.09413	-0.363356	-0.968752	-0.0409307	0.113906	-0.2	-0.4	0	0	0	0.1	0.2	0	-0.1	0
	AT1g71390	AtRLP11	-0.123452	-0.0453708	-0.230959	-0.106248	0.149551	-0.257972	-0.0940997	0.157212	-0.208285	-0.090573	0.151562	-0.224056	-0.109195	-0.0641417	-0.0100875	-0.00381655	0.174558	0.0360788	0.416633	0.102888	0.0389301	0.00276796	0.0250189	0	-0.3	-0.6	-0.5	-1	-1.3	-0.2	0.3	-0.5	1.3
	AT1g71400	AtRLP12	0.162554	-0.696417	-0.0472713	0.352198	-0.49742	-0.396352	0.660696	0.695257	1.41582	0.470656	2.07581	1.27149	1.73104	1.64428	0.694342	0.918749	2.58424	0.438935	2.41441	0.812723	0.61316	-0.0237694	-0.0678686	-0.1	-0.1	-0.4	-0.3	0.1	0	0.2	0.4	0.5	0.5
	AT1g74170	AtRLP13	-0.0823287	-0.799211	-0.509638	0.360139	-1.32756	-0.290589	0.165866	0.266523	1.52711	-0.137591	0.575976	0.730591	-0.497036	-0.258474	0.202952	-0.712323	0.933473	0.395073	0.802022	-0.840471	-0.356171	-0.628559	-0.304729	-0.2	-0.2	0	0	0.2	0.4	0.4	0.7	0	0.5
	AT1g74180	AtRLP14	-0.0227993	-0.138909	-0.0486422	-0.0206196	-0.110887	-0.127215	-0.0111251	-0.0944384	-0.00784024	-0.0287383	-0.0351477	-0.100769	0.0938407	0.154978	0.0891773	0.0820163	0.0480943	-0.00474493	0.0167487	0.0190586	0.000894598	0.00850402	0.00379821	-0.7	-0.3	0.3	0.3	-0.2	0.1	0.1	0	0.1	0.1
	AT1g74190	AtRLP15	-0.159765	0.00586278	-0.240421	-0.187547	0.0841398	-0.212282	-0.0294431	0.0577259	-0.270639	-0.116369	0.0955368	-0.301086	0.0887118	-0.101017	-0.166063	0.250759	0.00722479	0.104789	0.260584	0.131586	0.0522518	0.00463444	-0.0160121	-1	-0.2	0	-0.2	-1	-0.1	0	0.5	1	1.6
	AT1g74200	AtRLP16	-0.0271366	0.0353884	-0.0602295	-0.00281448	0.0610988	-0.0294041	-0.0272064	0.0109236	0.0749069	-0.0229846	0.11517	-0.0604407	0.0100546	-0.049026	0.0355199	0.0640161	0.537694	-0.0258674	0.0264741	0.0329454	0.105961	0.0169651	0.00266167	0.4	0.3	0.1	0	-0.2	-0.3	0.1	0	0.1	0.2
	AT1g80080	AtRLP17	0.127538	0.0973051	0.225861	-0.0305228	0.0380506	-0.0681208	-0.0284781	0.0148014	-0.111305	0.191639	-0.00806888	-0.0780144	-0.23149	-0.125041	-0.307434	-0.131146	-0.062946	-0.115097	0.0566436	-0.34664	-0.0268936	-0.107467	0.143679	-0.2	-0.7	-0.3	0.2	-0.1	-0.6	0	-0.3	-0.7	0.1
	AT2g15040	AtRLP18	-0.248087	-0.207476	-2.1599	-0.162288	-0.129742	-0.825903	0.187882	1.0222	0.551601	0.315571	1.55224	0.525801	0.1953	0.704165	2.34347	0.706369	1.00813	0.836767	0.854285	0.345603	0.0447226	0.212831	-0.0206407	0.4	-4.6	3.2	1.6	-2.1	1.2	-0.2	-0.8	1.9	0
	AT2g15080	AtRLP19	-0.281542	-0.99324	-0.147903	-0.432751	-0.90317	0.621572	-0.0527683	0.375966	0.843285	-0.234083	0.230694	0.731367	0.954103	2.83031	2.15683	-0.292403	0.529712	-0.209606	0.428412	-0.281064	0.398019	0.224451	-0.105864	0.1	0.1	0.4	-0.2	0	0.3	0.2	0.2	0.6	1.5
	AT2g25440	AtRLP20	0.192018	-0.131021	1.4222	0.192509	0.0665448	4.27893	-0.0563665	-0.0330326	1.79306	0.424632	1.00044	3.3655	0.0963306	0.507158	0.845905	0.710178	0.565088	0.0697448	0.215616	0.445244	0.128202	0.173594	0.300285	1	1.8	-0.1	-0.1	0.1	-0.2	0.9	1.1	0.8	2.3
	AT2g25470	AtRLP21	0.45265	-0.297584	-1.00596	0.170821	-0.167497	-1.12368	1.17053	3.05899	4.44604	0.29334	2.36379	3.38253	-0.277508	-0.197884	-0.00279596	0.193031	3.02692	0.133838	0.514311	0.091411	3.15087	-0.0395731	0.490227	-0.4	0.5	0.3	0	-0.2	-0.4	-0.2	0.2	0	1.2
	AT2g32660	AtRLP22	1.19084	0.377262	2.85295	1.77622	1.72343	5.11068	0.497101	1.87775	2.74193	0.890388	4.19241	4.3711	-0.0912424	-0.0766364	0.0856023	0.716374	3.07328	0.563545	2.76576	0.373245	3.49594	-0.287635	0.247727	0.3	1.6	0.4	-1.2	1.1	0.1	0.2	0.1	0.1	-1
	AT2g32680	AtRLP23	-0.935724	-0.703393	-1.85528	-0.529484	0.83863	-0.604844	-0.0338403	-0.172892	1.10736	0.21561	-0.363467	-0.0901672	1.82769	1.16514	1.76678	1.32789	0.163287	1.84374	-0.0630085	1.96395	-1.097	0.117028	-0.51248	0	0	0.4	0.1	-0.2	0.5	1	1.5	2.2	3.1
	AT2g33020	AtRLP24	1.7539	-0.134608	0.249406	0.662688	0.343141	1.04338	0.411856	1.01829	2.59621	1.05846	1.62689	3.00005	-0.318853	-0.219868	-0.167636	-0.157424	2.3271	-0.256557	0.894473	0.0986197	3.78898	-0.0559551	0.794231	-0.4	0	-0.5	-0.6	-0.2	-0.4	-0.1	0.3	-0.1	-0.6
	AT2g33030	AtRLP25	-0.0700156	-0.0101134	-0.105023	-0.0823532	0.022051	-0.209332	-0.00883147	0.0284225	-0.0774528	-0.0615076	0.0440526	-0.161183	0.0420493	-0.0469643	-0.0662177	0.22346	-0.0367772	-0.027569	0.0709131	0.286128	0.116687	-0.00773483	0.00822161	-0.6	2.1	-1.6	-0.9	-0.7	-1.6	-2	1	-0.6	0.2
	AT2g33050	AtRLP26	0.147086	-0.425883	-4.0607	0.788436	-1.40429	-2.8223	0.687838	0.680735	-1.36766	-0.323055	-0.536931	-1.03514	-0.611562	0.43177	1.02648	0.368417	-0.316004	0.467459	-0.830542	0.372082	-0.537876	0.957875	-0.399291	0	-0.3	0.2	-0.2	-0.4	-0.1	0.2	0	-0.2	-0.2
	AT2g33080	AtRLP28	-0.0328966	0.040585	-0.0755178	0.0575509	0.117092	-0.229763	-0.0761842	0.0929917	-0.339353	0.0278671	0.0610144	-0.0355391	0.100618	0.0656343	-0.0479375	-0.157833	-0.101924	-0.180174	0.287773	-0.0919568	0.163282	-0.0839189	-0.265317	0.9	0.2	-1.6	-0.8	-0.4	-1.1	0.1	0.4	0	1.1
	AT2g42800	AtRLP29	-0.0437286	0.186243	-0.120562	0.43194	-0.332723	0.0859533	0.114211	-0.00630325	-0.0933077	-0.0773486	-0.180146	0.370657	0.0303416	-0.169004	-0.149808	0.00593402	0.00424152	0.0110559	-0.0516346	0.0665704	0.112593	0.049722	0.0204179	0.1	0	-0.4	0.3	-0.3	0	-0.3	0.3	-0.2	0.5
	AT3g05360	AtRLP30	2.05634	-1.78741	4.02394	2.48886	1.75104	3.27082	1.04462	0.302887	2.7323	1.94974	1.75545	3.30323	1.9104	2.6179	1.60469	1.01872	3.11985	0.563759	2.25357	1.21895	2.43949	-0.014282	0.462414	2	3.1	0.9	-0.9	0.2	-0.6	1	2.6	0.6	1.5
	AT3g05370	AtRLP31	-0.393082	-0.613976	-0.728602	-0.266047	0.0304459	-0.47567	-0.317789	0.395634	-0.0964858	0.165417	0.461671	-0.295153	-0.664318	0.113807	0.0126813	0.532349	0.70675	1.00071	0.737404	0.494367	-0.0534369	-0.00566675	-0.370506	-0.1	0.1	0	0	0.1	-0.1	0	0.1	0.2	0.1
	AT3g05650	AtRLP32	-0.898526	-0.956062	-1.4783	-0.561872	-0.484437	0.88153	-0.166021	-0.222516	0.934736	-0.697422	-0.0781264	0.295823	-1.00186	0.147802	2.04578	-1.32228	-0.383548	-0.180994	-0.0435357	-1.3289	-0.794008	-0.349399	-0.0138154	0	0.4	0	-0.3	0	0.2	0	0	-0.1	-0.1
	AT3g05660	AtRLP33	-0.447355	-2.49631	-2.5178	-0.893612	-2.0883	-2.20983	0.764709	0.239127	1.23513	-0.154153	0.556475	0.748206	-0.207075	0.183547	1.07341	-0.801043	0.38163	-0.528066	0.105468	-0.850616	0.235314	-0.256739	-0.0743221	-0.1	0	-0.1	-0.2	0	0.5	0	0	-0.3	0
	AT3g11010	AtRLP34	1.63413	-0.287124	0.527666	1.28321	0.654366	1.41393	0.689969	0.454498	1.81753	1.44903	1.07328	1.51497	-0.0451017	-0.864019	2.20282	0.581135	0.908895	0.862532	0.6299	0.563643	0.982646	-0.261987	-0.0198763	0.5	0.3	0.1	-0.6	0	0.9	0.7	0.8	1.5	2.2
	AT3g11080	AtRLP35	-0.0883875	-0.325685	0.108526	-0.00216664	0.11747	1.01585	0.0472285	0.292809	0.907146	0.159588	1.12229	1.08382	0.604564	0.0181324	0.12196	0.36702	0.930508	0.319551	0.821536	0.504082	0.250267	0.132506	0.0820445	1.1	1.2	-1.2	1.1	0.1	0	2.9	0.5	1.4	1.4
	AT3g23010	AtRLP36	-0.0501357	-0.776372	-0.769244	-0.0537139	-0.665117	-0.643096	-0.0242143	-0.717474	0.866807	-0.0394734	-0.187641	0.567625	-0.118474	-0.970711	1.26353	0.0336906	0.0987806	-0.0728892	0.657855	-0.00935721	-0.263739	-0.0218341	0.280286	-0.5	-0.5	-0.7	-0.3	-0.7	-0.9	-1	0.1	-0.4	1.1
	AT3g23110	AtRLP37	-0.499585	-1.5814	-1.37164	0.64685	-0.241757	0.445838	0.338305	-1.11526	1.53692	0.638595	0.0078555	0.667553	-0.801667	-1.57832	1.94591	0.763168	-0.223719	1.10478	-0.645759	0.564159	-0.849203	0.211322	-0.473263	0.3	0.3	-0.1	-0.6	0	1.1	0.4	0.6	0.9	1.2
	AT3g24900	AtRLP39	-0.0264785	0.286645	0.4209	0.150992	-0.0821797	-0.219071	-0.127274	0.141107	1.04602	0.241469	0.47266	1.19593	0.0572068	-0.259038	0.631999	-0.229831	0.37196	-0.412192	0.24579	-0.765864	0.175583	-0.27942	0.199253	0.6	0	-0.5	-0.2	-0.4	0	0	0.3	0.7	1.8
	AT3g24954	AtRLP40	2.8195	-0.728683	4.24022	2.79264	1.11496	3.73147	0.99792	0.622707	4.29167	1.77041	1.47257	4.09039	1.06588	1.93064	1.30166	-0.079238	2.08807	0.0575671	1.6797	-0.189742	2.59702	-0.493281	0.642476	0.5	0.2	0	0	0.3	0.2	-0.5	-0.5	0.2	0.3
	AT3g25010	AtRLP41	-0.341143	-0.217065	0.882158	0.440171	1.41453	0.854339	-0.467601	-0.549623	1.78127	0.335292	0.0176383	1.87654	-0.0691129	-0.277657	1.30162	-0.270934	-0.511663	0.178896	-0.257137	-0.230866	-0.641106	-0.0450837	-0.370305	0.4	0.9	0	0	-0.3	-0.1	0.7	1.2	2.7	3.7
	AT3g25020	AtRLP42	-0.388562	-0.293574	-1.32945	-0.14205	-0.592617	-0.0884139	-0.354496	0.13668	0.780459	-0.255395	-0.0392488	0.860871	-0.203936	-0.651699	0.929621	0.182024	-0.0897839	-0.178642	-0.406229	0.2207	-0.496603	0.186043	-0.319964	1	1.4	0.1	-0.4	0.6	-0.1	0.6	0.8	0.9	1.8
	AT3g28890	AtRLP43	2.41284	-0.0634502	1.58864	1.82684	1.18587	1.61374	1.55848	1.25955	3.15706	1.77269	2.08597	2.65959	-1.0669	0.136756	0.883909	-0.0832506	1.94075	0.39166	1.25331	0.947295	2.34129	0.0301893	0.0368186	1	0.8	-0.4	-1	-0.5	1.1	0.5	0.6	0.1	1.3
	AT3g49750	AtRLP44	-0.135869	-0.0887123	-0.563468	-0.2645	-0.0338637	-0.707303	0.319055	-0.115107	-0.576219	0.107423	-0.104268	-0.56213	-0.00188473	-0.365485	-0.00927748	0.26645	-0.202053	0.0505136	-0.224435	0.106045	0.15611	0.00848396	0.0364845	0.1	-0.9	-0.4	0	0.3	0	0.5	-0.1	0.3	-0.8
	AT3g53240	AtRLP45	0.0499037	0.716781	-0.0338754	-0.0692841	-0.00378197	-0.0797038	0.0966667	0.196699	-0.00795587	-0.0310471	0.180401	-0.0824725	-0.530131	-0.274754	-0.315594	-0.467509	0.00192758	0.0901612	-0.215996	-0.274372	-0.0932923	-0.119864	-0.0132916	0	-1.1	0.2	-0.2	-0.4	-0.2	0.4	-0.7	0	0
	AT4g04220	AtRLP46	0.139249	-1.1613	-1.94698	0.742321	-0.569116	-0.930056	0.720334	0.914704	2.22897	0.413824	1.05512	1.32959	2.05001	1.01852	2.23296	-0.327689	1.90591	-0.00684002	0.992529	0.187262	0.761862	-0.134814	-0.371324	0.1	-0.2	0.6	0.1	-0.4	0.4	0.5	0.7	1.1	2.2
	AT4g13810	AtRLP47	-0.937802	-0.696135	-0.861278	-0.708858	-1.2487	-0.711808	-0.555538	-0.711178	-0.224957	-0.603803	-0.938467	-0.294727	-0.8325	-0.71884	0.226262	0.0672661	-1.10317	-0.276898	-0.833149	0.140376	-0.888927	0.26692	-0.638194	-0.2	-0.7	0.2	0	-0.2	0	0	0.3	0.3	0.4
	AT4g13880	AtRLP48	-0.106948	-0.028737	-0.0271533	-0.0889137	0.0340464	-0.120544	-0.0388867	-0.0162017	-0.176128	-0.0843371	0.0216207	-0.200928	0.0363606	-0.183116	-0.273654	0.123015	-0.0366708	-0.0795407	-0.1166	0.162583	0.0716695	0.105204	0.152185	0.5	-0.6	-1	0.1	0.1	0.2	0	-0.8	-0.8	0.4
	AT4g13900	AtRLP49	-0.389961	-1.29168	2.18778	0.878984	2.05507	2.25731	-0.663767	-0.981844	1.8255	-0.164535	1.24557	2.38012	1.60736	1.98154	2.36088	-0.460015	0.784413	-0.244351	1.48231	-0.190372	-0.38231	-0.0595466	-0.339661	2.2	2.4	-0.1	-0.5	-0.1	0.1	0.3	0.5	1.2	2
	AT5g25910	AtRLP52	-0.11816	-0.0841196	-0.134157	0.251453	0.476647	-0.0345831	0.104697	1.11139	0.779448	0.169948	2.30643	0.581972	0.619997	0.655496	0.530695	0.370786	0.963077	-0.327216	0.872547	0.450849	0.390426	0.0821356	0.0232224	0.6	1.5	0.6	0.9	-0.6	0.3	-0.3	1	0.3	0.9
	AT5g40170	AtRLP54	0.385583	-1.18358	-0.019283	0.520343	0.281204	0.0106881	0.525629	0.322713	0.774548	0.77672	0.63149	0.699902	0.115852	0.615344	0.713238	1.12903	1.02754	0.560223	0.811415	1.23397	0.19601	0.334297	-0.0523224	0.4	0.9	0	0	0.1	0.1	0.2	0.1	0.2	0.2
	AT5g45770	AtRLP55	0.754242	-0.269298	0.0400135	0.313893	-0.494716	-0.341088	-0.0779458	-0.663634	-0.30631	0.0520313	-0.599687	-0.283186	0.00611021	-0.0383824	-0.200711	0.0591632	-0.00561915	-0.0461721	0.0966229	0.145194	0.0456716	0.0520744	0.0064644	-0.6	-0.1	0.4	-2.3	-2	-0.2	0.4	1.3	0.9	0.6
	AT5g49290	AtRLP56	-0.126113	-0.0029912	-0.0738989	-0.139231	-0.0508974	-0.204715	-0.053897	0.139496	-0.0200656	-0.0968782	0.0258492	-0.141472	0.202759	-0.0508905	-0.0797084	0.173441	-0.0409959	0.115808	0.0698489	0.109028	-0.0196813	0.0660495	0.340173	-1	1.2	0.1	-0.4	1.4	0.6	-0.4	-1.8	-1.4	0.7
	AT5g65830	AtRLP57	0.230488	-0.783767	-1.44245	-0.394796	-0.950905	-1.12204	-0.107035	-0.467997	-0.950014	-0.82437	-0.805423	-0.957877	-1.12429	-0.904786	-0.490544	-0.876381	-1.16042	-0.846979	-0.866007	-1.20206	-0.646141	0.3978	0.0253141	-0.2	-0.5	0	0.3	0	0	-0.3	-0.2	-0.2	-0.3
			greater than 3.0
			between 2.0 and 3.0
			between 1.5 and 2.0
			between 1 and 1.5
			between -1 and -1.5
			between -1.5 and -2.0
			between -2.0 and -3.0
			less than -3.0
