# Supplementary material for: Transcriptional regulation of receptor-like protein genes by environmental stresses and hormones and their overexpression activities in Arabidopsis thaliana
Source: J Exp Bot. 2016 Apr 19;67(11):3339–51. doi: 10.1093/jxb/erw152 (PMC4892725; doi:10.1093/jxb/erw152)
Supplement: Supplementary Data [file supp_erw152_supplementary_table_S4.xlsx]

## Sheet: Abiotic stress
		Source	AtGenExpress (Weigel World AtGenExpress Visulization Tools)
		Arraytype	Affymetrix 25k
		Treatment	cold												osmotic												salt												drought
		Material	seedling						root						seedling						root						seedling						root						seedling							root
		Genotype	N/A	N/A	N/A	N/A	N/A	N/A	N/A	N/A	N/A	N/A	N/A	N/A	N/A	N/A	N/A	N/A	N/A	N/A	N/A	N/A	N/A	N/A	N/A	N/A	N/A	N/A	N/A	N/A	N/A	N/A	N/A	N/A	N/A	N/A	N/A	N/A	N/A	N/A	N/A	N/A	N/A	N/A	N/A	N/A	N/A	N/A	N/A
		Time	0.5 h	1 h	3 h	6 h	12 h	24 h	0.5 h	1 h	3 h	6 h	12 h	24 h	0.5 h	1 h	3 h	6 h	12 h	24 h	0.5 h	1 h	3 h	6 h	12 h	24 h	0.5 h	1 h	3 h	6 h	12 h	24 h	0.5 h	1 h	3 h	6 h	12 h	24 h	0.25 h	0.5 h	1 h	3 h	6 h	12 h	24 h	0.25 h	0.5 h	1 h	3 h
	Gene
	AT1g07390	AtRLP1	0.615423	0.0910025	0.269886	0.116979	-0.680282	-1.17016	0.22201	0.37231	-0.196601	-0.484846	-0.333534	-0.0647714	0.552346	0.21185	1.16238	0.283539	0.552016	1.1858	0.352806	0.213117	-0.153335	-0.573298	0.0640442	-0.115791	0.521511	-0.326453	0.00506723	0.172158	0.451614	0.830357	0.218219	0.509704	-0.067934	0.0261649	-0.501299	-0.20327	0.684543	0.956571	0.0707552	-0.326744	0.296476	0.0109381	-0.129227	-0.0100177	0.0607471	0.256141	-0.206021
	AT1g17240	AtRLP2	0.325718	-0.352532	-0.285403	-0.31575	-1.27214	0.0911331	-0.250803	-0.0369622	-0.828857	-0.665569	-0.347221	-1.3828	0.0059379	0.181475	0.290831	0.0762144	-0.548573	1.16254	-1.08006	-0.349381	-0.34019	-0.297994	0.439322	-0.316727	0.017126	0.678553	0.528954	-0.265919	-0.500409	0.436793	-0.949232	-0.625717	-0.109345	-0.0449409	-0.249869	-0.10704	-0.105803	0.105713	-0.431393	-0.105179	-0.291362	-0.810438	0.935854	-0.766375	-0.441781	-0.247069	-0.156537
	AT1g17250	AtRLP3	-0.145322	0.0100101	0.030895	-0.00307167	0.219162	0.00334969	-0.116167	0.393043	-0.442519	-0.0610751	-0.298059	-0.339301	0.358027	0.107045	0.220849	-0.213959	0.186641	-0.058562	0.238051	-0.247564	-0.682214	-0.237773	-0.343115	-0.568585	-0.167686	0.100595	0.118955	-0.0592794	0.109052	-0.227598	-0.3111	-0.17457	-0.746673	-0.339316	-0.209944	-0.294587	-0.11701	-0.290238	-0.126768	-0.177597	-0.212655	0.251345	0.0305614	-0.0806199	-0.113197	-0.137577	-0.414639
	AT1g28340	AtRLP4	0.223267	0.177461	-0.383838	-0.319637	0.340364	-0.222814	-0.19437	-0.0127045	0.0478805	-0.148838	-0.687499	-1.12223	0.0782744	-0.0709073	-0.319321	-0.161743	-0.0113383	-0.179917	-0.114078	0.0204311	-0.179769	0.208838	0.0203982	0.0135725	0.0302687	0.200767	0.0447486	0.239338	0.228644	0.0672085	0.0854585	0.307482	-3.05262e-05	-0.0637002	-0.177376	-0.189659	0.0387142	0.243025	0.0310863	-0.0705615	0.00217379	-0.0276716	-0.126026	-0.079283	-0.24842	-0.130861	-0.292781
	AT1g34290	AtRLP5	-0.0619182	0.545601	-0.0399368	-0.29312	0.239529	0.0790798	0.0831798	0.0508677	0.0975748	0.0755758	0.158538	0.221142	0.137569	0.160867	-0.0242361	-0.289514	-0.0904949	-0.0937715	0.0293317	0.062521	0.0136085	0.0270758	0.0929871	0.0744124	-0.0382883	0.178471	0.00590679	-0.378356	-0.0823766	-0.0418315	-0.0338143	-0.0619116	-0.0701519	-0.00494628	0.0122912	0.0388	-0.0194717	-0.098245	-0.101019	-0.158049	-0.351189	-0.0374313	0.0626544	-0.0573317	0.0215913	-0.149593	0.0754449
	AT1g45616	AtRLP6	0.439712	0.524683	-0.33423	0.0162262	0.203573	-1.13767	0.160896	0.039976	0.246391	0.00106643	0.0765929	0.164389	0.0167106	-0.181284	-0.1346	0.165448	0.0194932	-0.512391	-0.159291	-0.252945	-0.0491171	-0.110751	0.20659	-0.243809	-0.0721611	-0.205608	-0.162896	-0.126399	0.0260344	-0.300921	-0.562993	-0.0899546	-0.117267	-0.443162	0.112697	-0.100006	-0.283671	0.407358	-0.0205178	-0.418466	-0.0399938	0.597873	-0.678836	0.0836912	-0.19873	-0.0316477	0.150242
	AT1g47890	AtRLP7	0.859578	0.0208883	0.0738752	-0.181265	0.232748	-0.02616	-0.477383	0.517811	0.361452	1.03649	1.8854	2.26442	0.044092	-0.449686	0.0232207	-0.385137	-0.0903114	0.281645	-0.504874	0.405678	-0.0720085	0.195375	0.405529	-0.0235557	0.174751	-0.171733	0.0966936	-0.37851	0.112984	-0.195501	-0.597432	0.75562	2.12315	3.08998	1.58238	3.23991	-0.565657	-0.00598632	-0.457639	0.00419823	-0.21095	0.0498238	-0.176046	-0.160411	-0.423465	0.250361	-0.165599
	AT1g54480	AtRLP8	0.337364	0.143328	-0.293511	-0.0396431	0.349551	0.000749167	-0.147937	0.273212	-0.0722673	-0.06557	0.0757069	0.172706	0.055121	-0.0581946	0.138917	-0.241157	-0.0148482	-0.0554198	-0.0462472	0.157858	0.0251485	-0.130919	0.146484	0.188397	-0.0802868	0.408193	-0.124692	-0.182414	-0.251572	-0.0353142	-0.226743	0.0932111	-0.0377037	0.0740335	0.0557916	0.0585692	0.0322334	-0.0203927	0.148171	-0.320489	-0.334559	0.0992612	0.271511	-0.0466018	-0.0924672	0.00171617	-0.054169
	AT1g58190	AtRLP9	0.137765	0.0339411	0.0899708	-0.0556217	0.11825	0.342269	-0.0540062	-0.398943	-1.03308	-0.787016	-0.733717	-0.980695	0.167858	-0.129627	0.175083	0.0367953	0.00804892	0.32708	-0.125645	-0.467203	-1.51738	-1.7302	-1.21379	-0.854152	0.13182	-0.0724491	0.312704	-0.314321	0.0318368	0.158232	-0.293355	-0.404046	-0.054582	1.1963	0.255275	0.855732	-0.0416352	0.038733	-0.16219	-0.102135	-0.100684	-0.148704	0.268711	0.308311	-0.25099	-0.612818	-0.858571
	AT1g65380	AtRLP10	0.272327	-0.148628	0.132897	-0.108455	-0.716326	-1.22384	-0.475307	-0.178686	-0.257929	-0.0852039	-0.202052	-0.409458	0.0138482	0.332952	-0.356169	-0.480009	-1.18429	-1.35645	-0.436276	-0.214816	-0.58908	-0.515215	-0.422209	-0.226102	-0.1553	0.443938	-0.176374	-0.314233	-0.400668	-0.620966	-0.236235	0.010314	-1.19876	-1.75047	-1.45264	-1.09158	-0.15953	0.127964	0.0927282	0.187038	0.264068	-0.0806219	-0.154563	0.374968	-0.212647	-0.143112	-0.0320511
	AT1g71390	AtRLP11	0.068885	0.238933	0.0478101	-0.242396	0.151526	0.0757508	0.191731	-0.0347114	-0.11242	0.0375851	-0.0114733	0.16302	0.00212569	0.0191274	0.106408	-0.0795921	-0.0228807	0.0237613	0.0351447	0.0916617	0.101509	0.132123	-0.0515475	0.0386301	0.0216498	0.119479	-0.016553	-0.0223497	-0.0506408	-0.0480519	0.142667	-0.0320054	0.03786	0.239091	-0.0308597	-0.148541	0.0251992	-0.1038	-0.100565	-0.143576	-0.214477	-0.00352122	0.0494803	-0.114246	-0.0170308	-0.044508	-0.0297825
	AT1g71400	AtRLP12	-0.216246	-0.275931	1.14402	0.182485	-0.492827	-0.116765	-0.284519	-0.270283	0.271376	0.620226	0.862082	1.31539	1.09675	0.402131	1.19318	-0.102165	-0.412394	-0.0486965	0.553988	0.284266	-1.30544	-1.00232	-1.31347	-1.35636	-0.284012	-0.125037	-0.1995	-0.190075	-0.721289	-0.542566	0.901328	0.878528	1.25194	2.30484	0.29308	0.666531	0.0453016	0.0780105	-0.198295	-0.0280579	-0.111033	0.477822	-0.160875	0.813071	0.601721	0.311654	-0.705843
	AT1g74170	AtRLP13	0.487967	-0.444876	0.182703	-0.914691	-1.56587	-1.42258	-0.308047	-0.297273	-0.685388	-0.233312	-0.481716	-1.0759	0.097754	0.261371	0.0192564	-0.906091	-0.810061	-0.64052	-0.820201	0.0327321	-0.39907	-0.339917	-0.214449	-0.484891	0.312487	0.165226	0.162498	-0.693365	-0.876773	-1.36206	-0.315777	0.0706187	-1.03636	-0.793821	-0.880997	-0.80261	0.347605	-0.060258	-0.591588	-0.301278	-0.00805659	-0.11594	-0.20332	0.354424	-0.290365	0.0719381	-0.232536
	AT1g74180	AtRLP14	-0.0266121	-0.889149	-0.72461	-0.271218	-0.792551	-1.35152	-0.114122	-0.0885232	-0.322111	-0.630518	-0.950642	-1.00804	-0.704298	-0.633181	-0.380305	0.0339843	0.196828	-1.23606	-0.329407	-0.441737	-0.674169	-0.567799	-0.996309	-0.957074	-0.304899	0.0990244	-0.363871	0.146511	0.0541948	-1.26574	-0.0842113	-0.415196	-0.832441	0.141444	-0.831385	-0.660082	0.712066	-0.452534	-0.466746	-0.174699	0.425976	0.24077	-0.468378	0.6769	-0.218777	-0.394048	-0.423894
	AT1g74190	AtRLP15	0.0242703	0.584521	-0.218712	-0.00361284	0.241273	0.400422	0.0397501	0.0934005	0.174133	0.0477263	0.177145	0.598914	0.00411289	-0.00219457	-0.0838002	-0.147521	-0.135949	0.0393949	0.171302	0.0424253	-0.00955485	0.0128259	0.0110329	0.243329	0.0277152	0.397427	-0.0330349	-0.234671	-0.128436	0.00656311	0.0389371	0.0883912	-0.118538	0.744405	0.303169	0.461279	-0.028095	-0.234891	-0.147881	-0.375856	-0.179081	-0.214921	0.271045	0.129364	-0.125692	-0.309881	-0.0452583
	AT1g74200	AtRLP16	-0.168373	-0.113433	0.171932	0.146258	0.117728	-0.113548	-0.0412635	0.0494203	-0.306655	-0.253265	-0.439382	-0.0840024	-0.11046	-0.0475668	0.189817	0.0793269	-0.0528774	0.0418687	0.134761	0.0809926	-0.400421	-0.0376849	-0.0623125	0.00959918	-0.106819	0.199965	0.0952175	0.0624492	0.081689	-0.114388	-0.217243	0.0603252	0.645527	0.954614	-0.173726	-0.0755278	0.0273825	-0.306466	-0.0741607	0.00499993	-0.0917478	-0.0214923	0.12467	0.499282	-0.226711	0.477059	-0.0861832
	AT1g80080	AtRLP17	0.456585	-0.349766	-0.352052	-0.910392	-0.653819	0.146302	-0.059298	-0.231867	-0.337235	-0.00161714	0.0266437	0.325744	-0.201432	-0.473222	-1.07074	-1.29776	-1.87839	-3.13955	-0.0816284	-0.073799	0.14129	-0.0262331	0.0918956	0.0640198	0.565656	-0.125226	0.201596	-0.411836	-0.299552	-0.321685	-0.0456223	-0.152454	0.104825	-0.0331107	-0.0779017	-0.0340724	0.639538	0.10756	-0.381088	0.154988	-0.262612	-0.204732	-0.552577	0.261094	-0.11688	-0.0329579	0.137174
	AT2g15040	AtRLP18	-0.898056	-0.507217	-1.00109	-2.37988	-1.24184	-0.559602	-0.200079	-0.176493	0.288491	0.379251	0.299842	0.243501	-0.033143	1.38837	0.847543	-0.929772	0.359139	1.90871	-0.310743	-0.214208	-0.00296156	0.294904	0.238781	-0.0619975	-1.29798	0.610954	-1.77896	-1.4867	-1.59781	-0.963342	-0.280383	-0.249773	-0.148597	0.125482	0.27173	-0.0197305	-2.24056	0.34065	0.0496915	-0.411324	-0.300615	1.07669	1.21169	-0.204363	-0.318429	-0.272005	-0.0790237
	AT2g15080	AtRLP19	-0.743365	0.050648	-0.107315	0.37114	0.286536	-0.248377	-0.359677	0.481974	-0.207532	-0.322254	0.162141	0.266834	0.743935	0.368998	1.47083	0.222081	0.300917	-0.0813648	-0.276142	-0.0692887	0.0442926	-0.136637	0.193595	-0.245882	0.240136	-0.0568184	-1.59199	-0.963571	-1.56258	-2.17848	-0.2127	-0.0828075	-0.192428	-0.0193501	0.390777	-0.411772	-0.952983	0.256136	0.574361	0.879364	1.01124	1.50386	1.00856	-0.0714476	-0.150831	-0.269271	-0.0968633
	AT2g25440	AtRLP20	-0.0693413	0.0688423	0.169931	-0.137534	0.466906	0.327562	-0.654188	0.541743	0.312395	0.876798	-0.0588828	-0.628766	0.429921	-0.264321	0.382198	0.0932271	1.62379	1.06906	-0.615667	0.133308	-0.64831	0.248736	-0.0990957	-0.552493	0.0989678	0.203994	0.363657	-0.0535579	0.263799	-0.202092	-0.565877	0.223446	0.7742	2.08347	1.13158	1.94611	-0.423188	-0.316957	-0.155203	0.284228	-0.478417	0.394715	0.254579	0.00358279	1.29156	0.349987	-0.447689
	AT2g25470	AtRLP21	-0.0380795	0.258723	-0.068579	0.241082	0.35262	0.410072	0.173481	0.142125	-0.00117367	0.445256	0.0257855	0.695654	0.241742	-0.260518	0.992287	0.336692	0.172351	0.934567	0.116985	0.30044	-0.144456	0.726534	0.327811	0.475362	0.0144857	0.256468	-0.118765	-0.0351698	-0.0728072	0.00675006	0.210973	0.241886	0.265174	0.459667	0.660445	0.537591	0.0545624	0.522261	0.0696968	-0.380291	-0.0477005	0.442666	0.387773	0.064934	-0.0338852	0.0826971	-0.00957367
	AT2g32660	AtRLP22	-0.27358	0.37005	0.0333102	0.0238996	0.0350492	0.440303	-0.781789	0.131515	-0.446331	0.377799	-0.931673	-0.703324	0.0431394	0.448919	0.331994	0.136753	0.00391157	0.535491	-0.165868	-0.464143	-0.138655	1.1815	1.54238	2.37111	0.356061	0.996541	0.335494	-0.248088	-0.347745	0.0535634	-0.735312	0.403995	0.515375	1.21557	1.06568	1.82713	-0.126392	-0.333099	0.571276	-0.420197	-0.0838	-0.397452	0.649601	-1.53733	0.812197	0.950928	0.00721945
	AT2g32680	AtRLP23	-0.186153	-0.689825	0.173837	-0.0183822	-0.0586845	0.495162	0.0825667	-0.139598	0.0961116	0.0347431	0.146254	0.226	1.03243	-0.411974	5.13717	2.93541	3.61532	3.55926	0.0393841	-0.0125196	-0.0104745	0.305753	0.276065	0.0128275	-0.127363	-0.824217	0.238654	0.516705	-0.252994	0.174749	0.0421863	-0.142758	-0.0998171	0.062767	0.145615	0.00314508	-1.23109	0.976033	-0.777774	0.592985	0.130329	1.70993	0.610547	0.212215	-0.0530393	-0.331507	-0.11058
	AT2g33020	AtRLP24	0.0714153	0.592804	0.033327	-0.309069	-0.00737924	0.201207	0.138707	0.484903	-0.221738	-0.0944177	-0.104555	-0.276711	0.244578	0.257918	0.100155	-0.0614541	-0.0610212	0.246585	0.900671	0.518778	0.0100383	-0.00331284	0.337791	0.0179805	0.121552	0.505561	0.332751	-0.124101	-0.134154	0.275523	0.473731	1.07271	0.528988	0.912259	0.511468	0.0237895	-0.0537955	-0.0839228	0.156165	-0.0997714	-0.0422736	-0.119431	0.532048	0.0254243	0.00286814	0.735034	-0.407473
	AT2g33030	AtRLP25	0.0321537	0.456042	0.0368996	-0.0728256	0.209142	0.183593	-0.00378567	-0.00874385	0.177914	0.0434974	0.121109	0.189792	-0.00312706	-0.0374848	0.0279705	-0.0720621	-0.0675897	-0.0776538	-0.0608036	-0.00696684	0.1606	0.288167	0.144419	0.0315818	0.0167981	0.272326	0.0852713	-0.235688	-0.102751	-0.0766969	-0.0808116	0.00674319	-0.0204824	0.0374818	0.0680272	0.0466437	0.0521295	-0.146105	-0.102313	-0.141997	-0.162144	-0.158361	0.115754	-0.0633031	0.0126041	-0.194701	0.0553389
	AT2g33050	AtRLP26	-0.0481426	-0.550836	-0.451732	-0.812144	-1.74443	-1.6757	-0.234628	0.622217	-0.0740871	-0.249992	-1.78947	-2.1844	-0.0965242	-0.235655	0.362033	0.717353	0.46934	0.658597	-0.811113	-0.0311101	-0.301956	0.0418567	-0.708144	-0.257647	0.330463	0.411179	-0.363222	-0.616897	-0.939867	-1.07126	-0.154341	0.544218	-1.62195	-1.84948	-1.06069	-1.68827	0.544035	-0.229407	-0.699173	-1.0134	-0.124467	0.328129	0.255861	0.129004	-0.48805	-0.178938	-0.434595
	AT2g33080	AtRLP28	0.174534	0.177485	0.00745128	-0.403886	0.353331	0.422149	0.0259593	-0.00693274	0.0941197	0.0279553	0.160852	0.317541	0.216201	0.0219429	0.0932056	0.633435	2.82577	3.51504	0.0787131	-0.111806	0.350576	0.27177	0.398584	0.737631	0.432218	0.491107	0.0642262	0.191557	-0.0858755	0.276287	0.00786009	-0.16877	-0.124803	0.0756658	0.493808	0.664765	-0.115385	-0.176222	-0.0794017	-0.304659	-0.208397	-0.0809898	0.373348	0.190122	-0.154449	-0.0534075	-0.0507082
	AT2g42800	AtRLP29	-0.179542	-0.19161	-0.993096	-0.451818	-0.706494	-1.05343	0.148196	-0.0608469	-0.0754395	0.0223741	0.273617	-0.200188	-0.148426	0.796211	-0.582767	-0.743286	-0.926175	-1.31125	0.298399	0.00353722	0.187521	-0.198069	0.50735	0.0926112	0.0977904	0.186828	-1.20636	-0.026382	-0.279297	-1.21405	0.0860711	-0.256225	0.0284243	0.0389806	0.172714	-0.0452033	-0.593578	0.250148	0.735096	-0.555528	-0.642628	0.340078	-0.407529	0.0918352	-0.11609	-0.0744986	-0.00519858
	AT3g05360	AtRLP30	-0.0404766	-0.0609641	0.246367	0.851489	0.592392	1.26072	-0.306468	0.465501	-0.446756	-0.240725	-0.170472	0.825942	0.293356	0.502969	1.39547	1.05335	2.0307	2.74127	-0.402101	0.468782	0.0967076	0.473292	-0.039418	0.251197	-0.0308388	-0.321479	-0.371805	0.236715	-0.041509	0.458981	-0.110286	0.838471	-0.181586	0.57851	-0.0484884	0.0215681	-0.338998	-0.011643	0.124946	-0.261254	-0.195578	0.639718	0.0317534	-0.259895	-0.527563	0.5704	-0.686489
	AT3g05370	AtRLP31	0.465324	0.498993	1.24977	0.206714	-1.25963	-2.06368	0.205842	0.0543137	0.173136	0.562884	0.230295	0.768222	0.154067	0.346824	-0.171533	-1.21006	-1.62653	-1.6224	0.503797	-0.197787	-0.136599	0.689418	0.206419	0.402589	0.170544	0.333252	-0.171316	-1.67978	-1.71664	-2.27411	0.227343	0.142661	0.346459	1.76481	0.0253713	1.41768	0.0789898	0.261552	0.266135	-0.47576	0.00429762	-0.167257	-0.36753	0.366539	0.194548	-0.238003	-0.0751624
	AT3g05650	AtRLP32	0.354483	-0.185552	-1.0557	0.57019	1.54858	1.95292	0.273582	-0.064206	1.05118	1.61806	2.75595	1.11951	-0.155581	0.875932	2.50093	1.84197	1.80344	2.07827	0.639553	0.757956	0.532834	1.09579	0.645371	0.677036	0.590528	0.829127	2.08145	1.69487	1.33442	2.18021	0.702864	1.01003	0.726895	0.206315	0.595359	0.87992	-0.154709	2.09431	0.765576	0.723518	0.430766	0.611684	0.667693	-0.165074	0.864498	1.0517	0.810618
	AT3g05660	AtRLP33	0.143087	-0.744721	-0.271548	0.479195	6.15141	7.26878	-0.060766	0.0105423	0.033677	0.0277337	1.49	1.2292	0.282647	-0.328021	3.01945	3.26868	5.37297	4.17101	-0.0169685	-0.0590001	-0.14842	0.0578534	0.0647747	0.00410592	0.0216424	-0.631872	1.37508	2.30178	4.11667	4.25726	-0.24781	0.0256354	-0.11266	0.0302979	0.125855	-0.00523142	-0.0179993	1.91465	0.810486	-0.269535	-0.35553	0.0960396	0.0721602	-0.00461945	-0.0734757	-0.111554	-0.107658
	AT3g11010	AtRLP34	-0.0887638	-1.48781	0.0752558	-0.919822	-1.47892	-0.508181	-0.347999	0.404718	-0.384096	-0.0274768	0.13492	-1.08945	-0.0962334	-0.168656	1.97601	0.727679	0.883724	1.19561	-0.576032	0.594804	0.132022	-0.0838871	0.173745	0.120119	-0.457897	-0.489167	0.374058	0.236922	-1.05267	-0.761411	-0.323964	0.740444	0.101822	-0.200454	-0.243386	-0.707725	-0.579702	0.507035	-0.602649	0.478172	0.41188	0.856744	0.257013	-0.0253755	-0.428149	0.62745	0.0357955
	AT3g11080	AtRLP35	0.265059	0.579021	-0.178712	-0.0014886	0.0481365	0.638711	-0.654961	0.319843	-0.592832	-0.407876	-0.702141	-1.24479	0.277933	-0.130673	0.58779	0.238749	1.51983	2.40541	-0.666128	0.364627	-0.237421	0.213825	-0.55872	-0.191741	0.182934	0.213852	0.0772903	-0.0608932	0.0698559	0.25983	-0.650498	1.04781	1.12387	1.09919	0.252044	0.940987	-0.273024	0.128672	0.0905743	-0.0967477	-0.137346	0.108669	0.506394	0.364217	0.157729	0.499343	-0.383362
	AT3g23010	AtRLP36	0.215721	-0.142815	0.724237	0.123301	-1.02773	-0.815459	0.191639	-0.0102685	0.0211508	0.0243725	0.127551	0.154889	0.164575	-0.112256	0.64059	0.291609	-0.450277	0.140812	0.130699	0.0112116	0.00617257	0.0511575	0.106492	0.0462412	0.285616	0.222514	-0.192726	0.644512	-0.69883	-0.866175	0.0604852	0.0149778	0.121061	1.37637	0.932282	2.55769	-1.47356	0.719757	0.4192	0.335745	0.989741	0.038378	-0.168987	0.388322	0.107681	-0.0463725	0.00152323
	AT3g23110	AtRLP37	-0.575279	-1.73958	-0.219532	-1.4605	-3.78126	-1.10072	-0.938585	1.07759	-1.22333	0.432469	0.709129	-0.996698	-0.878192	0.864148	3.06396	0.164467	-0.0993673	0.889436	-0.0631694	2.68123	-0.757229	0.963114	-0.717855	-0.707906	-1.31327	0.0177242	0.0483815	-0.136536	-1.3349	-0.520829	0.46428	2.96273	0.479387	2.15301	0.0475869	0.62365	0.61448	1.35102	-0.291461	0.909115	-0.0290648	0.15382	0.636299	-0.0406866	-0.147759	3.85597	-0.625127
	AT3g24900	AtRLP39	0.1122	-0.113736	-0.0485615	0.289595	0.179834	0.404806	0.19852	-0.0344191	-0.0751791	0.0856858	0.295184	0.108062	0.457039	-0.523412	0.148133	0.101393	0.479596	0.56335	0.288409	0.0458715	0.0721127	-0.0800513	-0.0130208	-0.0086821	-0.113294	-0.156506	-0.0286175	0.266424	0.175251	0.215899	0.305696	-0.0724001	-0.268147	-0.432365	0.0342073	-0.380573	-0.36229	-0.259834	-0.327188	-0.016991	0.443802	0.521122	0.25314	0.0651695	0.179759	-0.0331439	-0.157352
	AT3g24954	AtRLP40	-0.0383483	-0.301687	-0.00743068	0.193119	0.181363	0.200705	0.0587047	0.178318	0.397397	0.191967	0.394052	0.506799	0.387828	-0.960248	0.595758	0.311749	0.818957	0.545267	0.0776765	0.307401	0.370389	0.151965	0.172885	0.672076	-0.0433446	-0.668224	0.113211	0.43752	-0.118985	-4.81665e-05	0.123906	0.236399	0.188864	-0.216726	0.189341	0.277489	-0.147916	-0.176313	-0.898341	0.245848	0.830496	3.86903	1.6479	-0.0395715	-0.159584	0.0770184	0.163961
	AT3g25010	AtRLP41	-0.216898	-0.440653	0.0457396	-0.0412416	-0.114746	0.933289	-0.433961	-0.119558	-0.236791	0.376073	0.654405	0.345114	0.326809	-0.593083	1.13512	0.18123	1.32316	1.51402	-0.637619	-0.187302	-0.307537	0.451182	0.00114254	-0.156191	-0.608464	-0.538051	-0.141077	0.203256	0.22951	0.137288	-0.428595	-0.18555	-0.700197	0.206437	0.459596	0.0701636	-0.0579064	-0.424581	-0.893069	0.0763898	-0.49067	1.03117	0.329698	-0.681812	-0.252309	-0.0406461	-0.181867
	AT3g25020	AtRLP42	-0.187408	-0.107659	-0.517391	-0.738532	-0.687527	0.690286	-0.168683	-0.228552	0.103221	0.0892801	0.0215913	0.239569	-0.0682186	-0.227883	0.425812	-0.597024	-0.473784	0.615692	-0.206197	0.223147	-0.060661	-0.150868	-0.201796	-0.0405995	0.0119628	-0.000967089	-0.556843	-0.170438	-1.28433	0.0314287	0.0830066	0.209166	-0.364571	-0.319959	-0.180322	-0.0829396	-0.305186	-0.508131	-0.613137	-0.44753	0.405004	0.302688	0.684835	0.370494	-0.107292	0.29439	-0.0612941
	AT3g28890	AtRLP43	0.434171	0.579725	-0.187183	0.131819	0.0205538	0.0459068	0.373737	0.00102767	0.293199	-0.0117562	-0.0602098	0.219882	0.119547	-0.0248021	0.0099886	-0.237711	0.126644	-0.0282973	0.327785	-0.137634	-0.0636152	0.245392	-0.114116	0.0745111	0.058342	0.329007	0.0512943	0.150472	-0.28972	-0.410272	0.14294	0.0015291	0.0993678	0.194447	0.244178	0.140829	0.369865	0.479637	0.0945609	-0.411913	-0.110979	0.388014	0.00182884	0.198902	0.0499342	-0.211658	-0.0626429
	AT3g49750	AtRLP44	0.329921	0.167636	-0.253335	-0.445843	-0.503144	-0.479941	-0.0495804	-0.243412	0.330534	-0.104125	-1.21264	-1.03858	-0.528281	-0.201545	-0.440516	-0.359211	0.196887	-0.266712	-0.51415	-0.763001	-0.742635	-0.809707	-1.10193	-0.380688	0.134064	0.252648	0.366353	0.331905	-0.0338873	-0.362681	-0.398909	-0.457741	-0.967041	-1.72319	-1.15308	-1.44058	-0.162849	0.280662	0.177491	-0.0673606	-0.248863	-0.070888	-0.0813822	0.22617	-0.127564	-0.88968	-0.0998332
	AT3g53240	AtRLP45	0.210891	-0.299382	-0.241111	0.54432	-1.20337	-1.27359	-0.232447	-0.210384	-0.0272195	-0.486565	-0.617065	-0.158055	-0.213041	-0.455707	-0.604898	-0.170236	-1.01236	-0.970191	-0.227141	-0.117251	-0.226669	-0.314641	-0.405664	-0.119326	0.00345588	-0.250845	-0.199589	0.081308	-0.27034	-0.213058	-0.0498769	0.0516387	-0.33702	-0.360109	-0.737275	-0.350417	0.308156	0.173389	-0.174249	-0.470193	0.67956	-0.328895	-0.242857	0.443153	-0.314108	0.104331	0.0227218
	AT4g04220	AtRLP46	-0.122929	-0.614686	0.465566	-0.490576	-1.05728	-0.176853	-0.0942593	0.37846	0.0679861	0.421446	0.0427843	-0.154505	0.623576	0.870498	3.52857	2.67121	1.03861	2.06423	0.267045	0.863131	-0.449125	-0.757332	-0.930994	-0.840094	-0.502516	-0.0261707	-0.178106	0.570904	-0.843258	0.0910248	0.114207	1.11685	0.623288	2.202	1.0195	1.27689	-0.958666	0.741825	0.229942	0.239399	0.663301	0.398668	0.345117	0.176173	-0.182484	0.470777	-0.534043
	AT4g13810	AtRLP47	0.872666	0.140327	1.13208	0.9449	0.254595	-1.04624	-0.184709	-0.106099	0.0433977	-0.0849457	0.43965	0.146716	-0.420963	-0.157794	0.463589	0.794602	-0.816726	-0.471071	-0.215997	0.214893	0.14993	0.382251	0.48554	0.0989839	0.21348	0.375761	0.789789	0.121987	-0.727232	-0.885532	-0.0372511	0.21354	-0.178908	0.118009	0.371487	0.0425633	0.051316	0.212931	-0.303545	0.518425	0.822504	-0.181035	-0.453135	0.0278761	0.137506	-0.289737	0.02275
	AT4g13880	AtRLP48	0.166229	0.343823	-0.0719815	-0.130567	0.271072	0.327167	-0.0129563	-0.126665	0.240208	-0.0823982	0.185078	0.310223	-0.0428944	0.0479435	-0.128263	-0.182954	0.0624574	-0.043365	0.108206	-0.0161599	0.14324	-0.0392889	0.202275	0.367687	0.0669928	0.3356	-0.0799229	-0.152135	-0.105976	0.140582	0.196274	-0.106291	-0.0371224	0.179392	0.153805	0.0538592	-0.0768495	-0.140422	-0.116469	0.0888847	-0.0892637	-0.0444804	0.238449	-0.0610966	0.116905	-0.153641	0.286242
	AT4g13900	AtRLP49	0.590639	0.443452	0.786798	2.64079	-1.45698	-0.72527	-0.752204	0.636917	-0.309134	-0.361213	-0.787416	-1.63218	-0.111177	0.207282	2.90888	3.69145	1.04636	2.95985	-0.836878	1.18751	1.11009	1.73409	1.46093	1.15281	0.0367186	-0.400985	1.58463	3.23066	-0.241588	1.27345	-0.686394	1.18512	-0.145617	0.217014	1.10481	1.08293	-0.398444	0.832041	0.062494	0.683904	1.20115	0.422267	-0.272706	-0.880234	-0.0103804	1.06874	-0.422833
	AT5g25910	AtRLP52	0.0854295	0.797195	0.0169038	-0.783511	0.854914	-0.431222	-0.552859	0.525119	0.424429	0.134337	-0.329584	0.535648	0.158482	0.205834	0.565336	-0.259846	0.383381	0.82171	-0.476406	0.575798	0.208544	0.651492	0.156735	1.41904	-0.0135004	-0.0471964	0.455957	-0.448363	0.0536906	-0.0711981	0.253821	0.650719	0.76882	1.78917	0.647585	1.35344	-0.470718	-0.525533	-0.120945	-0.113109	-0.500412	-0.293102	-0.120595	0.137707	-0.281654	-0.0253901	-0.444418
	AT5g40170	AtRLP54	-0.370646	0.245316	-0.164568	-0.486285	-0.251409	0.284055	-0.318524	0.129501	-0.512068	0.628731	1.32654	1.58531	0.103842	0.718911	0.263866	0.325488	-0.336153	0.241039	0.13291	0.983308	-0.0947619	0.725544	0.460279	0.672332	-0.078211	0.459584	-0.244167	-0.240737	-1.31432	-1.02882	0.588441	1.79734	1.6478	2.4602	1.52046	1.84418	-0.672625	0.329515	0.454158	-0.331065	0.362399	0.0963543	0.332532	-0.0885416	0.0715703	1.25242	-0.348836
	AT5g45770	AtRLP55	0.146718	0.39342	-0.077368	-0.0132483	-0.0431762	0.10772	0.160709	0.0252254	0.134355	-0.0556492	0.161012	0.0485225	0.112818	0.0154744	0.0269275	-0.133228	-0.150601	0.115383	0.18109	0.0494601	0.238967	0.0858781	0.255929	0.126834	0.101563	0.195178	0.045275	-0.0301599	-0.165568	0.0336878	0.105043	0.111872	0.068965	0.0825189	0.401931	-0.0335591	0.044586	0.117457	-0.00225806	-0.108249	0.000601079	-0.245607	0.143981	0.0441245	0.198743	-0.0575168	0.0632448
	AT5g49290	AtRLP56	0.200778	0.743576	-0.217463	0.0555918	0.177286	0.355149	-0.304246	0.254336	0.217264	-0.0220309	-0.101997	-0.127616	0.222784	-0.0773258	0.224101	-0.0326215	-0.0379676	0.0813974	0.017405	0.232232	-0.202981	-0.0452147	-0.229066	-0.208832	0.330236	0.392515	0.0381385	0.195725	-0.12575	0.0442102	0.0955733	0.170426	-0.432285	0.0267521	-0.000487492	-0.0258047	0.0141998	0.0478835	0.158079	-0.336527	-0.116714	-0.300199	0.0516971	0.011977	-0.126519	-0.148354	-0.259104
	AT5g65830	AtRLP57	0.119388	-0.905378	-0.707211	-0.778908	-0.852551	-0.713407	-0.0665143	-0.330918	-0.661437	-0.715178	-0.785892	-1.49316	0.181656	0.230376	-0.528333	0.194248	0.167215	0.370362	0.0408125	0.0454899	-0.382403	-0.395272	-0.325471	-0.604775	0.19949	-0.230872	0.34082	0.698487	0.346507	0.704462	-0.0920699	0.230443	-0.506476	-0.858778	-0.281979	-0.882382	0.0334028	0.60068	-0.677979	0.49372	0.229528	0.117688	0.0232846	-0.12284	0.0971707	0.240125	0.131945
				greater than 3.0
				between 2.0 and 3.0
				between 1.5 and 2.0
				between 1 and 1.5
				between -1 and -1.5
				between -1.5 and -2.0
				between -2.0 and -3.0
				less than -3.0
[truncated: 71 more columns]
